# Supplementary material for: Human brain representations of internally generated outcomes of approximate calculation revealed by ultra-high-field brain imaging
Source: Nat Commun. 2024 Jan 17;15:572. doi: 10.1038/s41467-024-44810-5 (PMC10794709; doi:10.1038/s41467-024-44810-5)
Supplement: Supplementary file 4 — Source Data [file 41467_2024_44810_MOESM4_ESM.zip]

Archive with 5 entries (5 files):
- readme.txt
- source_data.xlsx
- SupplementaryFigure1.zip
- SupplementaryFigure2.zip
- SupplementaryFigure6.zip
