# Supplementary material for: Human brain representations of internally generated outcomes of approximate calculation revealed by ultra-high-field brain imaging
Source: Nat Commun. 2024 Jan 17;15:572. doi: 10.1038/s41467-024-44810-5 (PMC10794709; doi:10.1038/s41467-024-44810-5)
Supplement: Supplementary file 4 — Source Data [file 41467_2024_44810_MOESM4_ESM.zip › readme.txt]

This folder includes source data underlying display items for the manuscript:
"Human brain representations of internally generated outcomes of approximate calculation revealed by ultra-high-field brain imaging"
by Czajko, Vignaud & Eger, Nature Communications

- Data from Figures 3, 4 and Supplementary Figures 3, 4 and 5 are included in source_data.xlsx:

Sheet Figure 3 contains the individual subject data corresponding to the plots in panel A and B.
Sheet Figure 4 contains the individual subject data for the correlation plots in panel C.
Sheet Supplementary Figure 3 contains individual subject data underlying the plotted ROI time course for the different experimental conditions.
Sheet Supplementary Figure 4 contains individual subject data underlying the plotted ROI time course for the different experimental conditions.
Sheet Supplementary Figure 5 contains the individual subject data corresponding to the plots in panel A and B.

- Data from Figure 2, Supplementary Figure 1, 2 and 6 are saved in separate zip files:
The provided data are fMRI surface overlays containing statistical results of surface-based group analyses in FreeSurfer.
These can be viewed using FreeView (the free visualisation tool coming with Freesurfer), or are readable in Matlab.
