# Supplementary material for: Human brain representations of internally generated outcomes of approximate calculation revealed by ultra-high-field brain imaging
Source: Nat Commun. 2024 Jan 17;15:572. doi: 10.1038/s41467-024-44810-5 (PMC10794709; doi:10.1038/s41467-024-44810-5)
Supplement: Supplementary file 4 — Source Data [file 41467_2024_44810_MOESM4_ESM.zip › source_data.xlsx]

## Sheet: Figure 3
panel a
	sex	subject
predictor			sample	sample	sample	sample	sample	sample	sample	sample	sample	sample	sample	sample	sample	sample	sample	sample	sample	sample	sample	sample	sample	sample	sample	sample	sample	sample	sample	sample	sample	sample	sample	sample	result	result	result	result	result	result	result	result	result	result	result	result	result	result	result
time window			middle	middle	middle	middle	middle	middle	middle	middle	middle	middle	middle	middle	middle	middle	middle	middle	late	late	late	late	late	late	late	late	late	late	late	late	late	late	late	late	middle	middle	middle	middle	middle	middle	middle	middle	middle	middle	middle	middle	middle	middle	middle
ROI			IPS1	MIP	LIPv	VIP	IP0	IP1	IP2	LIPd	PGp	PGs	PGi	PFm	7AL	7PC	AIP	PFt	IPS1	MIP	LIPv	VIP	IP0	IP1	IP2	LIPd	PGp	PGs	PGi	PFm	7AL	7PC	AIP	PFt	IPS1	MIP	LIPv	VIP	IP0	IP1	IP2	LIPd	PGp	PGs	PGi	PFm	7AL	7PC	AIP
	f	1	0.189062	0.70768	0.472961	0.520634	0.463865	0.492926	0.476905	0.307421	0.521623	0.255295	-0.079543	0.462201	0.44252	0.118381	0.528328	0.41565	0.315787	0.31596	0.743302	0.277538	0.547994	0.556494	0.241174	0.593671	0.282496	0.604484	0.130826	-0.009162	0.468239	0.561859	0.113504	0.536734	0.427309	0.256916	0.268114	0.640674	0.376379	0.589162	0.585668	0.359194	0.584774	0.546052	0.628022	-0.192115	-0.116966	0.549376	0.332189
	f	2	0.097943	0.443766	0.529299	0.483866	0.350671	0.72748	0.404464	0.582732	0.636658	0.465674	0.396707	0.086255	0.483189	0.423261	0.009554	0.27293	0.36693	0.217801	0.426811	0.287393	0.148123	0.13462	0.714491	0.358427	0.500394	0.357605	0.180904	0.31197	0.014343	0.287037	0.329631	-0.032985	0.215218	0.161574	0.056221	0.41924	0.115714	0.022953	0.240615	0.565343	0.34677	0.191877	0.448573	0.204239	0.401409	0.186321	0.460762
	m	3	0.138846	-0.031744	0.519058	0.182699	0.05797	0.496214	0.497315	-0.005738	0.156045	0.710086	0.135255	0.270742	0.496552	0.400674	0.481204	0.112911	0.347006	0.319098	-0.093069	0.076744	0.303883	0.025806	0.265384	0.009774	0.137137	0.162956	0.583884	0.152197	0.099004	0.400017	0.289004	0.165606	0.16588	0.188258	0.351308	-0.042923	0.188009	0.154741	0.064312	0.220978	-0.166586	0.216472	0.100232	0.499385	0.207131	0.205888	0.390688
	m	4	0.288935	0.101401	0.025186	0.373987	0.320163	0.018124	0.149267	0.186292	0.304949	0.334625	0.025636	-0.075282	0.011039	0.693432	0.373644	0.398431	0.547028	0.188747	0.268781	0.419032	0.399847	-0.177816	-0.253131	0.220811	0.228972	-0.005401	0.099573	0.1057	0.093386	0.06765	0.701685	0.497642	0.508299	0.431848	0.257131	0.532017	0.448537	0.414425	-0.124296	-0.329995	0.378834	0.276897	-0.017335	0.517832	0.101483	0.393876	0.249823
	m	5	0.706615	0.401672	0.448942	0.201506	0.337708	0.403772	0.356819	0.612573	-0.058435	-0.166599	0.074047	0.363336	-0.107417	0.175588	-0.038316	0.036737	0.12586	0.35048	0.538738	0.106338	0.06221	0.279182	0.245812	0.395253	0.736343	0.310282	-0.141792	0.403278	-0.010696	0.122133	0.435088	0.076293	0.083284	0.23581	0.466548	0.45193	0.235486	0.19295	0.208872	0.300166	0.301093	0.681811	0.322213	-0.090662	0.241704	-0.008847	0.254425
	m	6	0.308171	0.085361	0.075672	0.09472	0.262839	0.441807	0.154385	0.116627	0.288546	0.357746	0.325375	0.661506	0.012327	-0.159588	0.40318	0.054679	0.078916	0.398459	0.093274	0.150288	0.214966	0.29221	0.380289	0.027948	0.112499	0.318564	0.027041	0.18823	0.751575	0.400674	-0.16465	0.473325	0.031998	0.08651	0.353763	0.085303	0.020909	0.316273	0.58006	0.448942	0.175307	0.055973	0.170517	0.245681	0.148836	0.50994	0.380169
	f	7	-0.211477	0.006944	-0.032409	0.259407	0.196024	0.110736	0.056879	0.184808	0.374548	0.429303	0.156707	0.071905	0.223357	0.131326	0.19159	0.650839	0.117553	-0.190721	0.184288	-0.012216	0.207936	0.306702	0.091051	-0.086082	0.151554	0.272238	0.376284	0.124676	0.148162	0.255413	0.055678	0.045321	0.764623	0.322196	-0.120938	0.31238	-0.018341	-0.036129	0.330826	0.063927	0.098986	0.221627	0.538836	0.545592	-0.057577	0.13041	0.22422
	m	8	0.373363	0.14873	0.533459	0.166648	0.251114	0.427735	-0.032487	0.106398	0.389147	0.254701	-0.008345	0.341155	0.551458	0.405532	0.140415	0.11755	0.271398	0.41769	0.151784	0.700771	0.37596	-0.1363	0.201139	0.056489	0.434341	0.107622	0.161477	0.100826	-0.116224	0.558678	0.422506	0.196573	0.211229	0.006506	0.262799	0.421721	0.264109	-0.239026	-0.161716	0.214699	0.049999	0.08695	0.117295	0.184371	0.021074	0.063669	0.630118
	f	8	0.287796	0.118742	-0.008827	0.288969	0.362415	0.317432	0.718202	0.104316	-0.150996	0.076178	0.060905	0.129089	0.1795	0.037503	-0.029397	-0.080323	0.396969	0.261084	0.254967	0.056874	0.239127	0.324459	0.164417	0.641711	0.000471	-0.156096	0.094323	0.014087	0.282611	-0.005972	0.065713	0.001766	0.02567	0.084812	0.136717	-0.018362	-0.069162	-0.013312	0.09608	-0.112596	0.089898	0.019749	-0.064724	0.03165	0.248004	-0.02662	0.116045
	m	10	0.145068	0.012705	0.003317	0.057083	0.100102	-0.038502	-0.040153	-0.10298	0.09616	0.088446	0.10377	-0.245448	-0.004771	-0.069992	0.20451	0.161473	0.127751	0.222307	0.061024	0.074304	0.075456	-0.048279	-0.066923	-0.071405	-0.147037	0.080723	0.102278	-0.00273	-0.07035	-0.110636	-0.121009	0.177104	0.128634	0.190609	0.175907	0.143797	0.045645	0.094835	0.161475	-0.003618	0.063032	-0.024184	0.089264	-0.150935	0.143596	0.033256	0.05314
	f	11	-0.107417	0.052918	-0.04665	0.186744	-0.035246	0.060682	0.042691	0.077468	0.299824	-0.201202	0.01777	-0.008837	0.027558	0.131902	0.127407	-0.076912	0.114565	-0.148343	0.133204	0.144788	0.098362	0.02501	-0.049132	0.021407	0.144989	0.283281	-0.075918	-0.039653	-0.041696	0.08701	0.293072	0.061534	-0.105391	0.013531	-0.019805	0.010534	0.116915	0.072436	0.241825	-0.061187	0.08783	0.162459	0.111112	-0.174657	-0.020902	-0.004511	0.147017
	m	12	0.070874	0.053401	-0.063535	0.16356	-0.091938	0.075162	0.093022	0.128863	-0.154651	0.222272	0.075999	0.146795	0.308038	0.077691	0.001874	-0.007795	0.076741	0.159947	0.019887	-0.131916	0.201832	-0.153259	0.033241	0.276185	0.043149	-0.091489	-0.051735	0.049928	0.082133	0.400207	-0.08453	0.004745	0.056095	-0.073675	0.005102	0.202346	-0.115087	0.188591	-0.146509	0.063155	0.182559	0.124171	0.046915	-0.089224	0.036326	0.104233	-0.020385
	f	13	-0.098173	-0.139145	-0.205426	0.266062	0.08945	0.05289	-0.235522	-0.100566	-0.129723	0.099527	0.077153	0.064025	0.004021	0.100032	0.023552	0.100202	0.160581	-0.03101	-0.006028	-0.077288	0.12151	0.266688	0.129821	-0.170513	0.005941	-0.156359	0.154461	-0.039906	0.063061	0.124173	-0.04767	0.130009	0.149493	0.088617	-0.155275	-0.016597	-0.114083	-0.042169	0.089973	0.110652	-0.16687	-0.098532	-0.099306	0.227526	-0.188391	0.114596	0.002386
	f	14	0.104034	0.153689	0.12647	0.07568	0.056239	0.041904	0.019369	0.016812	0.210169	0.331655	0.204218	-0.174509	0.021728	0.15965	0.566331	0.226089	0.069652	0.011533	0.068648	-0.04568	0.187275	0.034015	0.008791	0.097219	-0.026066	0.308187	0.125229	-0.037184	-0.191964	-0.026082	0.015014	0.378151	0.016245	0.07452	-0.04802	0.034887	-0.048189	0.124579	0.0485	-0.029019	0.107306	0.067415	0.301516	0.152681	0.138668	-0.18585	0.042733
	m	15	0.36678	0.189431	0.083843	0.087444	-0.074074	0.120302	0.182909	0.235313	-0.089479	-0.009755	0.114566	0.146759	0.344521	0.228077	0.108934	-0.041279	0.050153	0.086215	0.367997	0.069769	-0.014274	0.009649	0.036559	0.10262	0.158953	-0.032391	0.001032	0.12615	-0.021928	0.24173	0.160492	0.062177	-0.211599	-0.026124	0.166937	0.353727	0.089032	0.080656	-0.021961	0.02888	0.241358	0.196595	-0.119635	0.06014	0.021168	-0.042994	0.21627
	f	16	0.143156	0.117671	-0.028934	-0.003551	0.040401	0.069377	0.128724	0.223874	0.1724	0.244739	0.095911	0.424282	-0.19113	0.009902	0.190177	0.099047	0.156693	0.139065	0.177222	0.179302	0.189158	0.159008	0.226551	0.008837	0.183837	0.231964	0.128967	0.317139	0.309096	0.190229	-0.065255	0.118449	-0.020633	0.031594	0.056644	0.149927	0.35921	0.040141	0.140571	0.14358	-0.119398	0.365379	0.154305	0.079972	0.149955	0.288704	0.118689
	f	17	-0.107854	-0.096583	0.03454	0.198761	0.081926	-0.102093	-0.127305	-0.023404	0.278958	0.416961	-0.104834	0.230902	-0.026079	-0.107479	0.096784	0.04012	-0.033955	-0.080459	0.161072	0.164831	0.280709	0.179926	0.063136	-0.103932	-0.062815	0.264497	0.49676	-0.167874	0.084109	-0.118337	0.005209	0.069206	0.031936	0.028817	0.038789	0.030964	-0.000159	0.270557	0.168718	0.078327	-0.082684	-0.10298	0.346085	0.26628	0.093098	0.066317	-0.120622
panel b
	sex	subject
predictor			sample	sample	sample	sample	sample	sample	sample	sample	sample	sample	sample	sample	sample	sample	sample	sample	sample	sample	sample	sample	sample	sample	sample	sample	sample	sample	sample	sample	sample	sample	sample	sample	result	result	result	result	result	result	result	result	result	result	result	result	result	result	result
time window			middle	middle	middle	middle	middle	middle	middle	middle	middle	middle	middle	middle	middle	middle	middle	middle	late	late	late	late	late	late	late	late	late	late	late	late	late	late	late	late	middle	middle	middle	middle	middle	middle	middle	middle	middle	middle	middle	middle	middle	middle	middle
ROI			44	45	47l	IFJp	IFJa	IFSp	IFSa	p47r	8C	8Av	p9-46v	46	a9-46v	9-46d	i6-8	8Ad	44	45	47l	IFJp	IFJa	IFSp	IFSa	p47r	8C	8Av	p9-46v	46	a9-46v	9-46d	i6-8	8Ad	44	45	47l	IFJp	IFJa	IFSp	IFSa	p47r	8C	8Av	p9-46v	46	a9-46v	9-46d	i6-8
	f	1	0.445038	0.706719	0.283573	0.049774	0.269566	0.338319	0.165165	0.235739	0.39022	0.272351	0.164869	0.097644	0.147572	0.161522	0.304274	-0.031497	-0.166697	0.434454	0.622074	0.182997	0.095535	0.147788	0.294537	0.245612	0.267206	0.255975	-0.187858	0.080717	0.082608	0.194461	0.193667	0.267015	-0.029665	-0.245825	0.252083	0.51356	0.090073	0.106249	0.210442	0.237428	0.201002	0.249633	0.223088	-0.210177	0.175258	0.058309	0.197319
	f	2	0.190189	0.470165	0.088378	-0.124058	0.161535	0.5539	0.206066	-0.139748	0.332494	0.40542	0.392936	0.139214	0.57668	0.109112	0.08	0.05828	0.123995	0.423063	0.251822	0.077193	-0.172105	0.48493	0.573143	0.181855	-0.230705	0.273293	0.414764	0.374789	0.13435	0.324538	0.2447	0.0223	-0.006953	0.20102	0.054688	0.356114	-0.186906	-0.167573	0.351144	0.426245	0.079522	-0.010122	0.282437	0.339161	0.114538	0.494035	0.330501
	m	3	0.085754	0.219613	-0.047644	0.222273	0.015821	0.359492	0.046633	-0.202877	0.449361	0.54879	0.291732	0.006095	0.411718	0.441179	0.034837	0.124372	0.504204	-0.130194	0.037334	0.291622	0.116545	0.133795	0.447069	-0.01555	0.036092	0.330605	0.573244	0.152077	0.020698	0.061585	0.426101	0.153892	0.239219	0.155079	0.278993	0.126012	0.066472	0.070168	0.16722	0.373566	-0.072253	-0.101894	0.42343	0.50375	0.115392	-0.076055	0.270177
	m	4	0.398265	-0.134686	0.300827	0.418526	0.007625	0.105789	-0.064144	0.252767	0.147593	0.292409	0.008258	0.026744	0.380647	0.552442	0.152792	-0.068268	0.252268	0.404363	-0.138582	0.474855	0.421194	0.020947	0.286282	-0.022219	0.273622	0.00035	0.201311	-0.038988	-0.111613	0.293792	0.698577	0.203236	0.057286	0.292256	0.378502	-0.015172	0.335833	0.317196	0.097732	0.215294	0.047393	0.320477	0.051945	0.251911	-0.158565	-0.337485	0.28086
	m	5	0.577716	0.080448	-0.021424	0.176602	0.319822	-0.126113	0.322034	0.201592	0.114758	0.23145	0.25609	0.111823	0.36112	0.377285	0.096719	-0.130717	0.037784	0.412298	0.165923	0.205254	0.077375	0.270424	0.277067	0.169192	0.712377	0.229908	-0.032037	0.096381	-0.021544	0.140663	0.284177	0.154927	-0.027339	0.082191	0.350641	0.18883	-0.034257	0.124471	0.192305	0.15368	0.323333	0.685051	-0.013561	-0.033566	0.312003	0.074537	0.066072
	m	6	0.066633	0.141961	-0.163905	0.255935	0.268811	0.334534	0.08677	0.100098	0.212075	0.352023	-0.035201	0.7824	-0.065155	-0.17466	0.065809	-0.105739	0.350597	0.399069	0.105478	0.01174	0.027109	0.337775	0.321674	-0.014369	0.136715	0.35181	0.408041	0.153498	0.780517	0.055	-0.14669	0.044528	-0.081722	0.202953	0.144919	0.170607	-0.196504	0.320319	0.348947	0.252499	-0.105121	0.176075	0.26141	0.26069	0.107883	0.520816	0.252895
	f	7	-0.045011	-0.033832	0.303941	-0.14747	0.228595	0.162028	-0.001634	0.236197	0.301632	0.401066	0.145046	0.179161	0.364833	0.043058	0.111774	0.692271	0.17923	-0.003428	-0.043585	0.108057	-0.040677	0.533598	0.176716	-0.087531	0.24044	0.431713	0.267767	0.080178	0.086607	0.304778	0.175387	0.094471	0.663048	0.077062	-0.118901	0.204201	-0.056419	0.124362	0.334032	0.086545	-0.027007	0.198462	0.572854	0.376741	0.074364	0.074119	0.309655
	m	8	0.300809	0.092249	0.639128	0.24455	-0.126757	0.129582	0.025434	-0.099599	0.166966	0.082411	-0.112406	0.236481	0.525492	0.188043	0.206015	0.098433	0.367494	0.287144	0.137126	0.69908	0.079009	0.040714	0.166164	0.1855	0.147547	0.145384	0.129251	-0.030409	0.291391	0.587638	0.531581	0.348829	0.181303	0.468224	0.012611	0.371491	0.633182	0.202409	-0.055234	-0.015385	0.268282	0.125129	-0.014222	0.215686	-0.071669	0.161715	0.588519
	f	8	0.348912	0.024988	0.01786	0.382548	0.350417	0.145037	0.71431	0.339519	-0.123312	-0.00707	-0.024628	0.33057	0.276068	0.051201	0.182459	0.230637	0.472816	0.247273	-0.07351	0.061176	0.26701	0.293285	0.173047	0.449749	0.210567	0.186356	0.297276	-0.11587	0.086388	0.524368	0.340632	-0.134314	0.257237	0.089329	0.066336	0.018069	-0.077072	0.10466	0.034777	0.206516	0.042673	-0.135873	0.225426	0.090671	0.035109	-0.004478	0.248008
	m	10	0.062222	-0.103817	0.191871	0.11401	0.120575	0.084936	-0.142042	0.043672	-0.006917	0.0581	0.056545	-0.267712	0.234063	-0.111976	0.007227	-0.027207	0.252538	-0.222091	-0.17624	0.077598	0.040309	0.175101	-0.311138	-0.016839	0.000992	-0.099541	-0.074738	0.140829	-0.248404	0.254017	-0.053486	-0.008174	0.099275	0.205709	0.064814	-0.008073	0.166099	0.019811	0.058714	-0.177227	-0.01995	-0.025288	-0.019197	0.098085	0.255451	-0.202668	0.357166
	f	11	-0.108077	-0.010523	-0.093184	0.303443	-0.131796	-0.106434	0.092788	-0.03639	0.044346	-0.180116	-0.077432	-0.010748	-0.038842	0.226103	0.141333	-0.201777	0.265199	-0.010967	-0.011287	-0.131513	0.250094	0.107422	0.088516	0.122046	-0.122442	0.166301	0.022929	-0.020472	0.020953	-0.128308	0.131055	0.190032	-0.084278	0.222467	-0.134693	-0.048174	0.068792	0.267176	-0.03644	-0.143798	0.204663	0.032205	0.192444	-0.112869	-0.062915	0.110473	-0.132994
	m	12	0.000607	0.187188	-0.12624	0.377738	-0.146413	-0.065881	0.031386	0.328519	-0.061413	-0.136009	0.12746	0.059024	0.225893	-0.261833	-0.127886	-0.015852	-0.210222	0.094892	0.143026	-0.124661	0.240898	-0.161789	-0.034003	-0.049844	0.225294	-0.074231	-0.134837	0.114968	0.099305	0.006746	-0.3387	-0.124485	0.017646	-0.235383	0.016964	0.286437	-0.215455	0.198704	-0.111177	0.043994	0.189895	0.208714	0.145746	-0.077053	0.130629	0.12349	0.096265
	f	13	-0.165899	-0.104317	-0.075085	-0.153637	0.002518	0.208935	-0.130261	0.326432	-0.160187	0.107403	0.286377	0.205356	-0.099732	-0.250518	0.197748	0.108724	0.32131	-0.167415	-0.148982	-0.100202	0.070887	0.114939	0.179629	-0.008062	0.29732	-0.151075	0.028913	0.056176	0.224984	0.009707	-0.17878	0.072379	0.068088	0.160257	-0.187039	-0.105396	0.028162	-0.127678	-0.014851	0.180293	-0.147821	0.547157	-0.052602	0.246147	0.278675	0.172167	-0.047315
	f	14	0.16712	0.104668	0.443545	0.062228	-0.012547	-0.124195	0.128828	-0.015502	0.379105	0.223979	0.0931	0.108464	0.025239	-0.005973	0.002846	-0.052795	0.301519	0.080299	0.094553	0.297497	-0.026476	0.132307	-0.028131	0.25124	-0.013131	0.17787	0.207096	0.31008	0.261827	-0.123832	0.027319	0.048283	0.117403	0.120376	0.105772	0.169599	0.043975	0.20152	0.096371	-0.057561	0.088116	-0.014651	0.235718	0.222217	0.142439	-0.051384	-0.00476
	m	15	-0.16962	0.045288	0.095018	0.094948	-0.112609	0.190669	0.254775	0.075873	-0.110108	-0.045694	0.130095	-0.033991	0.249168	0.160552	0.078752	0.037439	0.066457	-0.111033	-0.074665	0.134987	0.318525	0.13259	0.205576	0.147159	0.13738	0.072533	-0.027282	0.086269	0.107498	0.237553	0.198036	0.124591	0.112604	-0.113888	0.075104	-0.023186	0.018224	0.192393	0.178352	0.279082	0.262542	0.205555	0.054617	-0.055255	0.207869	-0.096513	0.086953
	f	16	0.265623	0.187292	-0.04772	0.016334	-0.022795	0.066572	0.104539	0.10305	0.139623	0.228881	0.167067	0.233659	0.089074	-0.023552	0.294765	-0.002482	0.093277	0.322712	0.1405	0.200409	0.025457	-0.05027	0.21011	0.103235	0.272464	0.09337	0.162138	0.146469	0.07201	-0.168254	-0.040114	0.177603	-0.124373	0.259258	0.209836	0.079217	0.007975	0.002483	0.003075	-0.129178	-0.059379	0.106266	0.09087	0.128532	0.195448	0.021071	-0.074607
	f	17	-0.040693	0.173497	-0.108432	0.225958	0.294398	0.289486	0.079088	-0.025196	0.238446	0.287638	-0.056871	0.122477	0.048687	0.247552	0.283157	0.217633	-0.06904	0.027232	0.242878	-0.143498	0.037491	0.23649	0.136262	0.077799	-0.089132	0.402828	0.221076	-0.044487	0.148461	-0.119858	0.213068	0.112472	0.179319	0.008556	0.025098	0.159726	0.240903	0.185124	0.260001	0.070028	0.281066	0.093218	0.122416	0.463411	0.021618	0.110661	0.139175
[truncated: 17 more columns]

## Sheet: Figure 4
panel c
	sex	subject
measure			Weber fraction	decoding_score	decoding_score	decoding_score	decoding_score	decoding_score	decoding_score	decoding_score	decoding_score	decoding_score	decoding_score	decoding_score	decoding_score	decoding_score	decoding_score	decoding_score	decoding_score
ROI				IPS1	MIP	LIPv	VIP	IP0	IP1	IP2	LIPd	PGp	PGs	PGi	PFm	7AL	7PC	AIP	PFt
	f	1	0.147607	0.404542	0.407342	0.623094	0.165427	0.349882	0.387917	0.216501	0.276495	0.223826	0.401016	0.214268	0.238235	0.290951	0.524172	0.327548	0.269726
	f	2	0.066405	0.013833	0.027773	0.003741	0.132474	-0.006337	0.034135	0.077742	-0.190651	-0.000248	0.11142	0.079572	0.203391	-0.012426	0.045477	-0.060696	0.213613
	m	3	0.116925	0.102033	-0.058938	-0.105421	0.176661	0.003372	0.008697	0.153356	-0.016836	0.031927	0.003403	0.15976	0.086432	0.101707	-0.066511	0.069183	0.166768
	m	4	0.07111	-0.074919	-0.063843	0.026154	0.010172	-0.117554	-0.004549	0.15743	-0.165046	0.111833	0.0875	0.103175	0.061349	0.097896	-0.053721	0.094871	0.171419
	m	5	0.136581	0.090412	-0.064552	-0.016054	-0.060147	-0.050228	0.065619	-0.091553	-0.093612	0.011133	0.001034	0.068837	0.157997	-0.030931	0.065058	0.068477	0.035509
	m	6	0.06148	0.15626	0.065219	-0.002079	0.069378	-0.022478	-0.110788	-0.00211	-0.027064	-0.054478	0.042151	0.08648	0.144349	0.160165	0.019667	0.003994	0.052138
	f	7	0.019866	0.136413	-0.053698	0.022042	0.041167	-0.027375	-0.01315	0.057713	-0.103581	-0.034449	-0.048209	0.097922	-0.062869	0.072183	-0.012954	0.055328	0.139729
	m	8	0.054475	0.079864	-0.078131	0.001663	-0.098111	-0.019222	-0.007582	-0.004559	-0.145087	-0.068467	0.106906	0.034609	0.056189	-0.028878	-0.114978	0.152297	0.151832
	f	8	0.094535	0.146799	-0.096074	-0.000465	-0.030564	-0.053514	-0.005215	0.042692	-0.089919	-0.0351	-0.012159	0.014522	-0.065935	-0.009164	-0.040695	0.041475	0.197469
	m	10	0.013803	0.048062	-0.002527	0.06052	0.05412	0.068132	-0.071359	-0.036822	-0.01546	-0.075657	0.007969	0.051633	0.082517	0.100088	-0.028534	-0.018545	0.093334
	f	11	0.011962	-0.210698	-0.103297	0.023641	0.115831	-0.033537	-0.020937	0.066992	0.013568	0.030173	-0.124447	0.089678	-0.073734	0.174862	0.006833	0.135287	0.108808
	m	12	0.005858	-0.061666	-0.135419	0.169565	0.079838	-0.046165	-0.083232	0.070224	0.007859	0.055291	-0.051103	0.149195	-0.066187	0.187906	-0.117141	0.124209	0.113584
	f	13	0.018477	-0.074433	-0.081136	-0.011598	-0.135366	0.002414	-0.06313	0.016624	-0.010041	0.013039	-0.083954	0.015826	0.028686	0.040915	-0.10109	0.204153	0.125865
	f	14	0.078565	-0.061822	-0.013507	0.001121	-0.059035	0.030441	-0.0441	0.038419	-0.180742	0.025384	0.106543	0.098571	0.001372	-0.029169	-0.052363	0.157689	0.162001
	m	15	-0.002931	-0.021888	-0.031639	-0.033068	-0.097644	0.01844	-0.093449	0.112115	-0.120915	0.03953	0.040064	0.106298	-0.013825	0.04126	-0.040612	0.180103	0.004005
	f	16	0.039755	0.188659	-0.089573	0.040868	-0.083531	-0.037179	-0.076954	0.040637	-0.093385	0.039381	0.05605	0.007877	0.033159	0.013537	-0.021301	0.171168	0.128182
	f	17	0.047592	0.026333	-0.075593	0.049916	0.004843	-0.00658	-0.006964	-0.060363	-0.10208	0.078412	0.082737	0.097403	0.089176	-0.063638	-0.111503	0.187821	0.10834

## Sheet: Supplementary Figure 3
	condition	sex	subject
ROI				IPS1										MIP										LIPv										VIP										IP0
time bin				0-2	2-4	4-6	6-8	8-10	10-12	12-14	14-16	16-18	18-20	0-2	2-4	4-6	6-8	8-10	10-12	12-14	14-16	16-18	18-20	0-2	2-4	4-6	6-8	8-10	10-12	12-14	14-16	16-18	18-20	0-2	2-4	4-6	6-8	8-10	10-12	12-14	14-16	16-18	18-20	0-2	2-4	4-6	6-8	8-10	10-12
	6*2=12	f	1	0.0166921	0.0280988	0.05045	0.0390532	0.0255946	0.0240515	0.0238059	0.036279	0.0523257	0.0219378	0.00395636	0.0190074	0.0519176	0.0518047	0.0231333	0.012701	0.00799398	0.0280771	0.0570477	0.0282005	0.0166651	0.0330533	0.0517865	0.0576859	0.0470344	0.0425345	0.0424842	0.0537364	0.0597088	0.0364541	0.0191009	0.0186527	0.0357079	0.0441474	0.034776	0.0339417	0.0385638	0.0410807	0.0481383	0.0251503	-0.00704845	0.00656558	0.0324943	0.0304332	0.00844523	0.00245144
		f	2	-0.0120337	0.0254757	0.0725338	0.0527867	-0.0145103	-0.0318402	-0.0080201	0.0365618	0.0454083	-0.00703828	-0.0177036	0.0283708	0.0816012	0.0689452	0.0021593	-0.0258025	-0.00714779	0.0447205	0.0593958	0.0133996	0.000116961	0.0418443	0.0629495	0.0179564	-0.0340468	-0.0212063	0.00453868	0.031017	0.0113851	-0.0405066	-0.000262699	0.042227	0.0954448	0.0745624	0.00991912	-0.000862757	0.0172692	0.0467579	0.0528131	0.0109835	-0.0162777	0.0157735	0.0647495	0.0642334	0.000321388	-0.0240034
		m	3	-0.0122476	0.00744556	0.0508116	0.04307	-0.00500678	-0.0142982	0.00326249	0.0266708	0.0421506	0.00249193	0.0230997	0.0336947	0.0842405	0.0784046	0.017595	0.0031645	0.0116878	0.0450674	0.0687273	0.0208871	0.00148153	0.0426582	0.090335	0.075573	0.0092612	-0.00373558	0.0111813	0.044245	0.0651332	0.0133102	-0.0400479	-0.00889121	0.0301839	0.0044249	-0.0370804	-0.0303602	-0.00916357	0.000723428	-0.00376155	-0.0347211	0.00128541	0.0124863	0.0661065	0.070356	0.0127324	-0.0108252
		m	4	0.0256887	0.063883	0.0971499	0.0592899	0.00770986	-0.0117368	-0.00594869	0.043402	0.0808103	0.046084	0.0349187	0.0609232	0.0777353	0.0443417	0.00838621	-0.00670449	0.00209503	0.04049	0.0673802	0.0433756	0.0562909	0.0475644	0.0794447	0.0729933	0.0351134	-0.000326244	-0.0133367	0.0333409	0.0817746	0.0670329	0.0464	0.0547901	0.0784393	0.0634383	0.0325436	0.015588	0.0153129	0.0467471	0.0792768	0.0614415	0.027491	0.0375882	0.0628468	0.046066	-0.000215381	-0.0287696
		m	5	0.00563784	0.0395575	0.0669222	0.0382819	0.0065837	-0.0129781	0.00571957	0.057895	0.0849017	0.0311201	-0.00469289	0.0340549	0.0883777	0.0716445	0.0106296	-0.0222379	-0.0114728	0.0461955	0.0882742	0.0359547	0.0237481	0.0712193	0.101227	0.0753526	0.0306624	0.0139866	0.0256331	0.0800989	0.0968055	0.0335802	0.0131282	0.0533052	0.0719007	0.0446736	0.0117608	0.00016107	0.0156366	0.060611	0.0925664	0.0376353	-0.00992676	0.0219295	0.064655	0.0408026	0.0030473	-0.0187785
		m	6	0.00921629	0.0244401	0.0762681	0.0752159	0.0158353	-0.0197507	-0.0310725	-0.00795517	0.0338939	0.0359953	0.00518932	0.013319	0.0613686	0.0768597	0.0282114	-0.0122284	-0.0226897	-0.000979385	0.0418464	0.0459198	0.0177452	0.0322262	0.0687047	0.0592868	0.019233	-0.00603519	-0.00634054	0.0143132	0.0422837	0.0373335	0.0167912	0.0159694	0.038344	0.0521479	0.0267889	0.010225	0.00604338	0.0143091	0.0425751	0.0480991	-0.00112541	0.0187096	0.0627553	0.0558832	-0.00329963	-0.0352213
		f	7	0.00181702	0.0150887	0.0391361	0.0345316	0.0142553	0.00161918	0.0061389	0.00547254	0.0132773	-0.00237345	0.00188692	0.00866712	0.0401123	0.0481119	0.03557	0.0124519	0.00669112	0.0033364	0.0158232	0.0062456	0.00677204	0.0268231	0.0486705	0.0382156	0.0221276	0.00109714	0.00279142	0.00666012	0.0155783	0.000565214	0.00971642	0.0130713	0.0245891	0.0287708	0.034165	0.018506	0.00981962	0.00582075	0.00361819	-0.00250962	0.00568421	0.0187622	0.0516683	0.0532019	0.0292604	-0.00301244
		m	8	0.0499265	0.0624858	0.0935999	0.106861	0.0774505	0.0385923	0.0362171	0.0635942	0.0756512	0.0492204	0.0339397	0.0410275	0.0928155	0.129045	0.101415	0.0235124	0.000744948	0.0341529	0.0728998	0.0579767	0.0387198	0.061865	0.119822	0.139637	0.0864484	0.0182473	0.0123492	0.0456344	0.0762339	0.0490719	0.0494856	0.0504417	0.0745958	0.08969	0.0741406	0.0490994	0.0352647	0.033772	0.0461069	0.0489669	0.0324669	0.0574105	0.111778	0.128419	0.0780644	0.00233761
		f	9	0.0387832	0.0338805	0.0711996	0.0791788	0.0370585	0.00749022	-0.00374691	0.0067676	0.0293896	0.0389127	0.0560515	0.0556901	0.0995708	0.100395	0.0497065	0.0126597	0.00450613	0.0162645	0.047708	0.0583448	0.0307338	0.0560063	0.0842433	0.0768467	0.0353084	0.0214254	0.015614	0.0189399	0.0269888	0.0222712	0.0440222	0.0571937	0.0751829	0.0656555	0.0405795	0.033038	0.0223443	0.00702568	0.0087588	0.021534	0.040739	0.0356204	0.0652965	0.0725868	0.0360367	0.020317
		m	10	-0.01835	0.0113917	0.0756435	0.0833127	0.0500233	0.0101707	-0.00119027	0.0349882	0.0904873	0.0840111	-0.0075552	0.0091908	0.0587007	0.0733315	0.0577794	0.0375752	0.0323815	0.0446392	0.0847939	0.0861648	-0.0164129	0.0130288	0.0608966	0.0709342	0.0494086	0.0207264	0.0235348	0.0354454	0.0638597	0.0592082	-0.00515928	0.0189435	0.0540368	0.0546374	0.0358262	0.0157319	0.0124088	0.0126711	0.0470229	0.0487574	-0.00896512	0.00758374	0.0632387	0.093673	0.0768945	0.0391199
		f	11	0.0055698	0.0378372	0.0500349	0.0287874	-0.00675751	-0.0309726	-0.0408826	0.00343031	0.0429544	0.0136973	0.0157598	0.0437964	0.0634984	0.0511933	0.0096816	-0.0248462	-0.0279664	0.0224321	0.0633763	0.0318596	0.00749309	0.0288834	0.0212576	0.0121346	-0.00994754	-0.0377748	-0.0523003	-0.00372297	0.0173053	-0.0090162	0.00678268	0.0100212	0.00572941	0.0233813	-0.0031041	-0.0386541	-0.0553566	-0.0283134	-0.0042662	-0.0141497	0.00541543	0.0389606	0.0564927	0.0248766	-0.0159606	-0.0291923
		m	12	-0.0122654	0.0230641	0.0702237	0.0334764	-0.0300665	-0.0526893	-0.034497	0.00364793	0.0339394	0.0117514	-0.00683424	0.0255642	0.0866426	0.0575669	-0.019175	-0.0530918	-0.0473494	-0.00470344	0.0463292	0.0450161	0.00485016	0.0381649	0.0844784	0.0520346	-0.0109391	-0.0355921	-0.024163	0.00657271	0.0400225	0.0260898	0.00415504	0.0332466	0.0687395	0.0352691	-0.0119588	-0.0214546	-0.0226747	0.00380129	0.0205346	0.0145238	-0.00803648	0.0142255	0.0567732	0.0319052	-0.0238017	-0.0407463
		f	13	0.0158706	0.0669768	0.0963822	0.0413965	0.012865	-0.0117312	-0.0269735	0.0141883	0.0258664	0.00722926	0.0156587	0.0794913	0.119445	0.0556083	0.0085795	-0.0135354	-0.0148189	0.0326774	0.0445145	0.00989899	0.0306873	0.0730377	0.0848549	0.0251813	-0.00826196	-0.0241683	-0.0206772	0.0177235	0.0254688	0.00787456	0.0241137	0.0594308	0.0769571	0.0299688	0.0112486	-0.00430149	-0.00636495	-0.000622024	0.0183572	0.0213389	0.00254337	0.0221109	0.0643759	0.035952	0.013206	-0.00908638
		f	14	-0.00557731	0.0173478	0.0566562	0.0438365	0.00854824	-0.0011235	0.0112482	0.0280259	0.028012	-0.00778915	-0.00474185	-0.0144232	0.0149733	0.0517818	0.0668487	0.0513342	0.0335942	0.0247976	0.0212828	0.00537651	-0.00127817	0.0308554	0.0751571	0.0652039	0.0306398	0.0103434	0.00573815	0.0283053	0.034415	-0.00147467	0.00649673	0.0290356	0.0690053	0.0555783	0.0290639	0.0278588	0.0302211	0.0222015	0.0112279	-0.0110131	-0.00525227	0.00302683	0.0403178	0.0472117	0.029915	0.00155235
		m	15	0.0241185	0.00607191	0.0288669	0.0588708	0.0643164	0.0311941	0.0129845	0.0049866	0.0380593	0.0270729	0.0210834	0.00876055	0.0372383	0.0601053	0.0561077	0.0266945	0.0122068	0.0127703	0.045206	0.0289555	0.0178856	0.0141751	0.0474562	0.0667284	0.0598558	0.0191073	0.00580343	0.0107518	0.0447673	0.0199347	0.0261591	0.00804487	0.0200407	0.0317707	0.0388953	0.0180917	0.0110522	0.0114311	0.0433959	0.0334992	0.0224041	0.00453053	0.0180267	0.040076	0.0465761	0.0206596
		f	16	-0.0109981	0.0276197	0.0862607	0.0809829	0.0166886	-0.0144937	-0.0146918	0.0125693	0.0489277	0.0165452	-0.014869	0.0149163	0.0943749	0.101406	0.0214682	-0.0200598	-0.0118848	0.0112605	0.0558777	0.0110836	0.000844919	0.0377744	0.0931772	0.0772651	0.0164462	-0.00168674	-0.00208607	0.0167492	0.0481547	0.0163698	-0.00373278	0.0170353	0.073821	0.0703114	0.0150884	0.00616974	0.0112576	0.0231784	0.0530269	0.0274238	-0.00931181	0.0134537	0.0746152	0.07634	0.0107402	-0.0134832
		f	17	0.0240286	0.0273719	0.0971752	0.129889	0.0750505	0.00896197	0.00963039	0.0487459	0.116176	0.120518	0.0138543	0.00984699	0.0792331	0.131652	0.101262	0.0517121	0.0392159	0.0554321	0.107452	0.106101	0.0258875	0.0411792	0.0901818	0.106495	0.0571062	0.0142431	0.0141776	0.0511084	0.0977429	0.101916	0.0119612	0.0452548	0.0873273	0.0697072	0.00849801	-0.0142466	-0.00409288	0.0338837	0.0852391	0.08728	0.0201238	0.0221608	0.0848172	0.120246	0.0719576	0.00829885
	6*4=24	f	1	-0.0116848	0.012401	0.0576199	0.0374863	0.00756445	0.0182424	0.0228232	0.0328674	0.0427806	0.0152086	-0.0118369	0.0129816	0.0694767	0.0528115	0.00331848	0.00310976	0.0128254	0.0332105	0.0539953	0.0280398	0.00635922	0.0304999	0.0670243	0.0602284	0.0352063	0.0408855	0.0482719	0.0513356	0.050533	0.0243986	0.0055727	0.0148828	0.0437628	0.0408011	0.02645	0.0386175	0.0418468	0.0399743	0.0427988	0.0255686	-0.0226436	0.00824771	0.0562184	0.0338457	-0.00205404	-0.00317454
		f	2	-0.000671499	0.0409636	0.0788146	0.0558536	0.000576252	-0.0222302	-0.0185516	0.01317	0.0296883	-0.000248878	-0.00381506	0.0453587	0.0876762	0.0684495	0.0131705	-0.0159264	-0.0174491	0.0211878	0.0406307	0.013839	0.0095493	0.0573618	0.0681551	0.0218691	-0.0134102	-0.0172122	-0.0144527	0.0190636	0.00513368	-0.0289946	0.00897218	0.0527669	0.0928572	0.0592613	0.0102007	-0.00477184	0.00310763	0.0203852	0.0262132	0.00483862	-0.00663949	0.0280341	0.0686757	0.058957	0.00925504	-0.0158848
		m	3	-0.0384722	-0.0102464	0.0568155	0.052004	0.00669398	-0.00643739	-0.00591643	0.0114763	0.0385322	0.0211982	-0.0225464	0.00754098	0.0849142	0.0715543	0.0159928	0.000702199	0.00515312	0.0245376	0.0676982	0.0551896	-0.0300052	0.0180058	0.0873688	0.0715879	0.0148867	0.000441333	0.0019761	0.0340011	0.0647636	0.0279876	-0.0402294	-0.0117864	0.0262527	-0.00413928	-0.0227307	-0.00950081	-0.00881804	0.00321535	0.00519168	-0.0209823	-0.0472512	-0.00698659	0.0818908	0.0776522	0.00243621	-0.0269421
		m	4	0.0116071	0.053608	0.0918948	0.0580729	0.00201182	-0.0066312	0.00607455	0.0602059	0.0870548	0.0432643	0.0180619	0.0469674	0.0743387	0.0470755	0.00274354	0.00284029	0.015771	0.056258	0.0750822	0.0393297	0.0196094	0.0375747	0.0875099	0.0750202	0.0277269	0.005259	0.000264654	0.0342737	0.0783381	0.0550082	0.026779	0.0515237	0.0853104	0.0654791	0.0303523	0.0184971	0.0221183	0.0537142	0.0779874	0.0514922	-0.000554202	0.0196277	0.0648481	0.0474074	-0.00260083	-0.0166862
		m	5	-0.000494348	0.0378951	0.0824221	0.0632869	0.0218033	0.00441139	0.0138903	0.0493971	0.0585599	0.0273103	-0.0131392	0.0280318	0.0943535	0.0959608	0.0346698	0.000343949	0.00167582	0.0460062	0.0608938	0.0193851	0.0154185	0.0698466	0.121975	0.099133	0.0436365	0.0290451	0.0348005	0.080836	0.0732688	0.0293825	0.00328452	0.0415876	0.0820278	0.0635709	0.0192372	0.0103529	0.0171676	0.0579375	0.0646024	0.0391175	-0.0198341	0.0118106	0.070887	0.064951	0.0166605	7.02469e-05
		m	6	-0.0151897	0.016648	0.0766715	0.0686167	0.020576	-0.00390681	-0.000713079	0.0166762	0.0492932	0.0394822	-0.0261037	0.0069518	0.0656415	0.0762472	0.050733	0.0262995	0.0171777	0.0172669	0.047195	0.0318186	0.00410144	0.034325	0.0746614	0.0626418	0.037319	0.0181305	0.0173831	0.0348328	0.0479445	0.0368317	0.00562972	0.0153088	0.0314505	0.035674	0.0319065	0.0275442	0.0235097	0.0294119	0.0417741	0.0437287	-0.0210646	0.0146343	0.0699691	0.0604566	0.0133207	-0.0128926
		f	7	-0.0168964	-0.00615636	0.0222833	0.0137915	0.00202318	0.00792797	0.0200139	0.0354187	0.0519066	0.0269834	-0.00950875	-0.00669243	0.029542	0.0282437	0.0116229	0.00545923	0.0053252	0.0181794	0.0361152	0.01989	-0.00775148	0.00694139	0.035215	0.0256218	0.000542328	-0.00562756	0.00367355	0.0295344	0.0472343	0.0227178	0.00145933	-0.00610678	0.0131627	0.0144529	0.0104545	0.0133446	0.0203815	0.0265772	0.0388566	0.0179889	-0.00469022	-0.00326193	0.0347645	0.0341679	0.00337343	-0.00902998
		m	8	0.0369486	0.0460902	0.078861	0.0949991	0.0826463	0.0469863	0.0379381	0.0637909	0.0824286	0.0592944	0.0393706	0.030935	0.0721587	0.102203	0.0997996	0.0409486	0.00264852	0.0286971	0.0719596	0.0561883	0.0509063	0.0628838	0.106871	0.121462	0.0900092	0.0314586	0.0156777	0.0457464	0.0749828	0.0514366	0.0567163	0.0524615	0.0706871	0.0764067	0.0707111	0.0527432	0.0478935	0.0448862	0.0546589	0.0437093	0.0201361	0.0320195	0.085121	0.112252	0.0862747	0.0135483
		f	9	0.0182986	0.0180646	0.0637832	0.0779925	0.0388944	0.0148547	0.0177712	0.0237467	0.0476909	0.0338158	0.039071	0.0441559	0.0972288	0.100048	0.0566187	0.032976	0.0349858	0.0455596	0.0728309	0.0525464	0.01349	0.035004	0.0700906	0.0690096	0.0381349	0.0137337	0.0222582	0.0332589	0.0425019	0.0165275	0.0220163	0.0327725	0.0559971	0.0591806	0.0411268	0.0264291	0.0274625	0.0279519	0.0415855	0.0259113	0.0298124	0.0255688	0.0614672	0.0636607	0.0379676	0.0219893
		m	10	0.0102855	0.00308964	0.0449541	0.0540234	0.0101133	-0.0300023	-0.0454085	-0.0064603	0.0550234	0.0530089	0.0152821	-0.00327243	0.0230326	0.0416161	0.0220538	-0.00499941	-0.0175321	0.00175086	0.0493682	0.0504797	-0.0117188	-0.0139188	0.00513956	0.0266108	0.0127701	-0.0200849	-0.0294833	-0.00652227	0.0317565	0.0246625	-0.000583384	-0.00773078	0.00879894	0.0265974	0.011551	-0.0140794	-0.0233373	-0.00927253	0.0282283	0.0266793	0.0288621	0.00523187	0.032493	0.059618	0.0317824	-0.00690478
		f	11	0.0155546	0.041126	0.0595935	0.0320656	-0.0207738	0.00842461	-0.00473967	0.0104581	0.0414286	0.024524	0.0324001	0.057095	0.0686849	0.0489685	0.00499784	0.0243225	0.0123955	0.0225568	0.0594451	0.0326595	-0.00744316	0.0234454	0.0381701	0.0200876	-0.00358986	0.00404352	-0.00452117	0.00351563	0.00521688	-0.0126551	0.00297866	0.0133424	0.0132354	0.0170506	0.0028524	0.0102817	0.00266905	-0.00479685	0.000346864	0.000547071	0.0193296	0.0502398	0.0809232	0.0367171	-0.0250409	0.0050017
		m	12	-0.0310454	0.0154381	0.0717687	0.044943	-0.0275457	-0.0489736	-0.0317184	-0.00443071	0.0167055	-0.000899717	-0.00732007	0.0241341	0.0955113	0.0821128	0.0153157	-0.0266248	-0.0421789	-0.0138366	0.0233114	0.0199441	-0.00787363	0.0335396	0.0870445	0.0652964	0.00330413	-0.0252139	-0.0208005	-0.00430497	0.0146827	0.00766558	-0.0116952	0.0249866	0.066549	0.0338013	-0.0162548	-0.0238696	-0.0176	0.00142118	0.00499521	0.000562028	-0.0145098	0.0111261	0.0627314	0.0467409	-0.0061724	-0.0273573
		f	13	0.0192437	0.072889	0.0785048	0.00429895	-0.0116094	-0.0306309	-0.0333007	0.00697295	0.0158941	-0.00632999	0.0115517	0.0802093	0.103691	0.0244922	-0.00578721	-0.0162492	-0.0166082	0.0240484	0.028566	-0.00939486	0.0260239	0.0671251	0.0627435	0.00285222	-0.01978	-0.0258751	-0.0218316	0.010535	0.010112	-0.0113073	0.0290913	0.0570907	0.0544186	0.0122508	0.00200905	-0.00666064	-0.0140917	-0.00309248	0.000965778	-0.000558903	0.00295664	0.0204842	0.034427	-0.00449803	-0.00575402	-0.0234942
		f	14	-0.0165997	0.0155265	0.0652524	0.0571996	0.0110356	-0.0234517	-0.0320238	0.00641494	0.0327848	0.00518764	-0.0135195	-0.0169013	0.0151733	0.0485519	0.057141	0.0522775	0.0468786	0.0539383	0.0549687	0.0216583	-0.00450544	0.0319793	0.0831057	0.0700875	0.0181744	-0.0140878	-0.0179012	0.0264878	0.0430095	0.00825668	-0.0126403	0.0170567	0.0617294	0.0554775	0.030431	0.00640795	0.00126528	0.0299319	0.0375334	0.00757844	-0.014072	0.00207739	0.0473678	0.0521833	0.0148554	-0.0185121
		m	15	0.00497271	-0.0174509	0.013702	0.0414259	0.0318798	0.00520852	8.40199e-05	0.00405214	0.0344656	0.0198291	0.00857228	0.0021116	0.0318676	0.0500949	0.0325558	0.0116273	0.00312429	0.0122077	0.0392232	0.023438	0.000459881	0.00782016	0.0427894	0.0509479	0.021275	0.00611315	-0.00660316	0.00542334	0.0337743	0.0146502	0.0230081	0.00970148	0.0225298	0.0368233	0.0207232	0.00287781	-0.0050733	-8.14523e-05	0.0341776	0.026618	0.00511053	-0.0153329	0.00214459	0.0173878	0.00681668	0.000461972
		f	16	-0.0201217	0.00115567	0.061199	0.0736105	0.023018	-0.032243	-0.0355496	0.00123127	0.0431055	0.027072	-0.0379385	-0.0136954	0.0685698	0.0840062	0.0147302	-0.0484214	-0.0549438	-0.011876	0.0435449	0.0304538	-0.0142346	0.0121253	0.072228	0.0728517	0.0115268	-0.0169639	-0.0214546	0.00113745	0.0450823	0.0297737	-0.0162747	-0.0110593	0.0529098	0.0592572	0.014145	-0.0122577	-0.0160407	2.27702e-05	0.0447838	0.0358932	-0.0269515	-0.00941429	0.0533824	0.0649379	0.0124794	-0.0367731
		f	17	0.053257	0.0607146	0.130223	0.150245	0.103216	0.0460961	0.040785	0.0668337	0.0943976	0.083545	0.0646056	0.0619382	0.113832	0.143478	0.119811	0.0868315	0.0776541	0.0907965	0.111785	0.0983665	0.048141	0.0539928	0.116005	0.115201	0.0714856	0.0275346	0.0270281	0.0543864	0.0675542	0.0582989	0.0352676	0.0341582	0.0918019	0.0788283	0.0222812	-0.0159566	-0.00267434	0.0239656	0.0323621	0.022469	0.051008	0.0482963	0.107604	0.120842	0.0854697	0.0355034
	12*2=24	f	1	-0.00283207	0.017363	0.0615624	0.0476787	0.0165352	-0.00786818	-0.00594262	0.012189	0.0209894	0.00578811	-0.000389888	0.0157967	0.0591519	0.0391027	0.000777532	-0.0199068	-0.0130383	0.00977863	0.0238888	0.0109647	0.0258737	0.0385935	0.0563339	0.0468132	0.0381191	0.0237797	0.030722	0.0417957	0.0395656	0.0203825	0.012954	0.0165812	0.0381928	0.0455175	0.0410816	0.0222984	0.0215142	0.0285922	0.0254702	0.0172759	-0.0158727	0.000940773	0.0316757	0.0133242	-0.0110332	-0.0241636
		f	2	-0.0057124	0.0305598	0.0689183	0.0488905	-0.00752808	-0.0319971	-0.021517	0.0033845	0.0130157	-0.0128027	-0.00223916	0.0350357	0.0776461	0.0787615	0.030153	-0.0127742	-0.0224717	0.00950289	0.0234651	-0.00594091	0.00423009	0.0408824	0.0512512	0.00440848	-0.038822	-0.0386376	-0.0181111	0.00303306	-0.0111859	-0.0328091	0.00434363	0.0433096	0.095537	0.0940197	0.0475784	0.0116451	0.00233454	0.0134219	0.00555622	-0.0177992	-0.00841794	0.017476	0.0577987	0.0631434	0.0216796	-0.0115561
		m	3	0.00295389	0.0321055	0.0798033	0.0638746	-0.000301981	-0.0225324	-0.0155919	-0.00103519	0.0203452	-0.00776741	0.0274674	0.056473	0.117364	0.115802	0.0589748	0.0177024	0.0130222	0.0286864	0.0514735	0.00600376	0.0174526	0.0593786	0.100894	0.0756628	0.011448	-0.0109521	-0.00754703	0.0163786	0.0350902	-0.0132026	-0.0122315	0.00962608	0.0521177	0.0308783	-0.0296414	-0.0393892	-0.0310935	-0.0225394	-0.0187783	-0.0389861	0.0095476	0.0407	0.0959285	0.0821733	0.0113915	-0.0210773
		m	4	0.0124586	0.0410865	0.0654387	0.0375082	0.0059701	0.00221516	0.00307317	0.0504633	0.0883248	0.0488557	0.0229564	0.0423424	0.0543628	0.0317812	0.0159005	0.0129366	0.0170798	0.0505933	0.0765056	0.0455362	0.0320794	0.0163278	0.040282	0.0520026	0.0329857	0.0158358	0.00177939	0.02684	0.0682916	0.0547247	0.040125	0.0356983	0.0505252	0.0462386	0.0368535	0.0280971	0.0122926	0.0460424	0.0758106	0.0656961	-0.00140358	-0.000701855	0.0309063	0.0275715	-0.0040005	-0.0198979
		m	5	0.00376135	0.0488762	0.0864395	0.0516857	-0.00251488	-0.014214	-0.00379724	0.0402712	0.0435867	0.0214196	-0.0176207	0.0308084	0.10146	0.0783033	0.00627399	-0.0106353	-0.0148626	0.0357877	0.0602946	0.0272185	0.0267355	0.0767614	0.115163	0.0657373	0.00529943	-5.39047e-05	0.0107037	0.0617036	0.0599215	0.0266304	0.0136497	0.0613582	0.106645	0.0637759	0.00858724	0.00138479	0.00550397	0.0453403	0.0441654	0.0258135	-0.0192802	0.0268808	0.0879345	0.0671044	0.0059289	-0.000489849
		m	6	0.0132152	0.0207076	0.0503488	0.0517797	0.0109937	-0.0252898	-0.0499124	-0.0319297	0.0200341	0.0250238	0.0159608	0.0148858	0.0436142	0.0488976	-0.00117373	-0.0364336	-0.0692568	-0.0408764	0.0168888	0.0179699	0.0275586	0.0356756	0.0478358	0.0471607	0.0129376	-0.00727023	-0.0413063	-0.0180699	0.024613	0.0274855	0.0283981	0.0168552	0.0234059	0.0472165	0.0368965	0.0122558	-0.0186281	-0.00629709	0.0330645	0.0327046	0.00244901	0.0170197	0.046335	0.0376449	-0.00888985	-0.0382357
		f	7	-0.000290683	0.0234058	0.0321874	0.0102262	-0.00965408	-0.00684111	0.0115472	0.043913	0.0527448	0.020085	-0.00463516	0.0100105	0.0255593	0.019903	0.00856103	0.00465473	0.00561606	0.0298378	0.042995	0.0218774	-0.00705797	0.0142981	0.0234819	0.00322751	-0.0137415	-0.0122556	0.00345056	0.0330396	0.0420863	0.0218291	-0.00393628	-4.4017e-06	0.00141655	-0.00272924	0.00187005	0.00944406	0.0108463	0.0263774	0.0388118	0.0254989	0.0110287	0.024548	0.0416531	0.0338246	0.00449181	-0.00829418
		m	8	0.0542494	0.0716499	0.102746	0.093274	0.053021	0.0178014	0.024716	0.0525323	0.0688967	0.0552408	0.0477759	0.0574065	0.0999709	0.112678	0.0800153	0.015471	-0.00722923	0.0235195	0.0523562	0.0517345	0.0437363	0.0665021	0.115135	0.113481	0.0602898	0.00734263	0.0068541	0.0375768	0.0596504	0.0479522	0.0509799	0.052148	0.0720373	0.0668386	0.0591111	0.0334615	0.0168158	0.0296746	0.038009	0.0518514	0.0382345	0.0611697	0.113459	0.116375	0.0519755	-0.0219326
		f	9	0.0203296	0.0193232	0.0494692	0.0639072	0.0584406	0.0465454	0.0280377	0.0390403	0.0423368	0.0342912	0.0269226	0.0281407	0.0632094	0.0766395	0.0638089	0.0484495	0.0299827	0.0468461	0.0555278	0.0500677	0.0267223	0.0488264	0.0645272	0.0430728	0.0251889	0.0191155	0.0263244	0.0491077	0.04841	0.0318733	0.0329324	0.0381301	0.0420599	0.026588	0.0180863	0.0250475	0.0279715	0.0375497	0.0439983	0.0352555	0.0124649	0.017994	0.0463259	0.0502348	0.0377866	0.0247325
		m	10	0.0310527	0.0471057	0.0881657	0.118823	0.0749536	0.0150871	-0.0192989	0.0051326	0.0709136	0.0704931	0.0393503	0.0429103	0.0720451	0.106355	0.0881924	0.045144	0.0160165	0.0212373	0.0701526	0.0806491	0.0260378	0.0294575	0.0521791	0.0806691	0.0555635	0.00885641	0.000826745	0.00786771	0.0494045	0.0543744	0.014276	0.015065	0.040012	0.0657653	0.0471964	0.0139182	0.000598216	0.00329528	0.0511598	0.0563012	0.0489604	0.0553536	0.081296	0.122177	0.0919683	0.0399807
		f	11	0.0105639	0.0383825	0.0660879	0.048922	-0.0107019	-0.0150636	-0.00890733	0.0256859	0.0568357	0.0120913	0.0107747	0.047874	0.0764899	0.0631467	-0.000370383	-0.00183731	0.00535452	0.0440216	0.0704481	0.0249027	0.0128184	0.0333875	0.0406518	0.0358481	-0.00594454	-0.0143767	-0.021277	0.00866734	0.0208009	-0.00547743	0.0290141	0.0405918	0.0369951	0.0466752	0.0241593	0.00563354	-0.00656456	0.00564093	0.0211387	0.00451463	0.000162204	0.037669	0.0729671	0.0406907	-0.0248275	-0.0136989
		m	12	-0.000420677	0.0337853	0.0734763	0.0249545	-0.0106324	-0.0162907	-0.0231984	-0.00470943	-0.00119188	-0.0324667	0.0242301	0.0445858	0.0974499	0.0731093	0.0252114	-0.00510134	-0.0147005	0.00524998	0.0214112	0.00157769	0.0154363	0.0460418	0.0868113	0.0458121	0.00939665	-0.0020222	-0.0125138	0.00071669	0.00935121	-0.0114449	0.0118213	0.0397026	0.071962	0.0349497	0.00438702	0.00138484	-0.00269275	-0.00713088	-0.0192162	-0.0234939	0.010309	0.0242936	0.0650023	0.0377967	0.000525779	-0.015485
		f	13	0.0139719	0.0698645	0.0656843	0.0239439	0.000771256	-0.00905176	-0.0254547	0.0192523	0.0281041	0.0246867	0.0185371	0.0709818	0.0869282	0.045139	0.0135022	0.00871633	0.00129965	0.0409549	0.0371229	0.0185874	0.0269048	0.0630836	0.0533063	0.010225	-0.00680448	-0.0150525	-0.00939819	0.0315668	0.0315609	0.0200257	0.0310059	0.0561971	0.0431082	0.0171381	0.0110121	-0.00423228	-0.00232075	0.0139932	0.0241701	0.0305897	0.00528174	0.0260086	0.0364329	0.0220534	-0.00110683	-0.0049724
		f	14	-0.0133685	0.00156773	0.0305413	0.0162143	-0.0170105	-0.0252263	-0.0173442	0.012898	0.0312868	0.00255028	0.00270055	-0.00739451	0.00230184	0.0233863	0.0139722	-0.0091455	-0.0156986	0.00189215	0.0228946	0.00953576	-0.00343063	0.0184063	0.045383	0.0262376	-0.0179406	-0.0401327	-0.0298948	0.00829014	0.0250043	-0.00770663	-0.0219805	-0.00449152	0.0187481	0.0050566	-0.0278929	-0.0353168	-0.027981	0.000461291	0.0175797	-0.00179076	-0.00877532	-0.0111284	0.0101437	0.0115506	-0.0197771	-0.0429912
		m	15	0.0102421	-0.0140091	0.0239804	0.0675372	0.0678737	0.0342111	0.0137275	0.0234128	0.0473609	0.0395794	0.0059571	-0.00520548	0.0318308	0.0653633	0.0605995	0.0245028	0.00330759	0.0217561	0.0455459	0.0352256	0.00266296	0.00291026	0.0446495	0.0666864	0.0502018	0.0197426	0.00599196	0.0199108	0.039913	0.027365	0.0183544	-0.00536173	0.0154083	0.0414041	0.0347892	0.0115607	0.00056636	0.011689	0.0364032	0.0358377	0.00219866	-0.0163411	0.00911604	0.0449805	0.050449	0.0248494
		f	16	-0.0220942	0.00130732	0.0476892	0.0610335	0.0162913	-0.0181158	-0.0195213	0.018735	0.0427709	0.00826961	-0.0392526	-0.0171231	0.0477026	0.0717605	0.0337902	-0.0150775	-0.0205385	0.0137523	0.0464703	0.0111924	-0.0170725	0.0071085	0.0520899	0.0613914	0.0277216	0.00313369	-0.00130401	0.0388036	0.0543489	0.0179126	-0.0239753	-0.00809324	0.0327277	0.050689	0.0340289	0.0117859	0.00881602	0.0418786	0.0529655	0.027903	-0.025921	-0.00556683	0.0396716	0.0543289	0.0146735	-0.0174356
		f	17	0.0520161	0.0473198	0.108528	0.14532	0.0952488	0.0196538	-0.00960525	0.0287678	0.0883511	0.0953719	0.0547526	0.0437939	0.102916	0.140973	0.106965	0.0424061	0.0144208	0.0360686	0.0791229	0.0856001	0.0342397	0.0430831	0.0917287	0.117621	0.0794393	0.0290829	0.0132103	0.0368392	0.079483	0.0801664	0.00908425	0.0258633	0.0679108	0.075861	0.0376641	0.0064475	-0.0019173	0.0233937	0.0686448	0.0707262	0.0411984	0.0338325	0.0910092	0.125899	0.087184	0.0136151
	12*4=48	f	1	-0.00862749	0.0244867	0.0682887	0.028836	-0.0204317	-0.0303501	-0.0253114	-0.00209467	0.0191241	0.0104956	0.00831125	0.0324033	0.0711727	0.0311996	-0.026079	-0.0405568	-0.0311562	-0.000706151	0.0315466	0.0254144	0.0168524	0.0451584	0.05803	0.0317285	0.00980644	-0.00609466	-0.00814964	0.0128643	0.0195153	0.0177665	0.00402897	0.0249476	0.0464295	0.0263518	-6.10056e-05	-0.00489074	-0.00602529	0.00886482	0.0201828	0.0234073	-0.00191999	0.0184494	0.0481502	0.00964926	-0.0363627	-0.0397237
		f	2	-0.0112735	0.0212931	0.0640979	0.0529489	-0.00305552	-0.0399918	-0.0312906	0.00102446	0.010796	-0.00990388	-0.013983	0.0232704	0.0768637	0.073898	0.0186063	-0.0266957	-0.0253787	0.00719735	0.0147593	-0.00905562	-0.0225464	0.0199431	0.0420669	0.0111956	-0.0353536	-0.0510341	-0.0341055	0.000837627	-0.0035238	-0.0262113	-0.000380394	0.0336197	0.0824427	0.0790419	0.0305533	-0.00556697	-0.00318199	0.0121292	0.00384249	-0.0111231	-0.00623041	0.0142435	0.0581789	0.0600119	0.0152178	-0.0189074
		m	3	-0.0190928	0.00144718	0.0518654	0.0675433	0.0375485	0.0198914	0.011026	0.0153368	0.0409161	0.0116822	-0.00418747	0.0245893	0.0891055	0.122335	0.090072	0.0488193	0.0215171	0.0258442	0.0605926	0.0272579	-0.00197574	0.0378198	0.083649	0.0930072	0.0544583	0.0322441	0.0257533	0.0421573	0.0642093	0.0146841	-0.0447472	-0.0174473	0.0310319	0.039834	0.0143362	0.00469924	-0.00254942	-0.00619174	-0.00804645	-0.0375416	-0.013859	0.00506006	0.0658718	0.0850099	0.0371162	0.0138463
		m	4	0.0158212	0.0508966	0.0724938	0.0401011	0.00158117	-0.00243091	0.00251044	0.0468668	0.0783616	0.0502487	0.0258374	0.0487023	0.0612066	0.0348629	0.00598186	0.00572184	0.00951791	0.046573	0.0767238	0.0523581	0.0157345	0.0168759	0.0513816	0.0611279	0.0465374	0.0305692	0.0173873	0.0468664	0.0878914	0.0687555	0.0307693	0.0432505	0.0603194	0.0495	0.0326458	0.0255615	0.0191563	0.0467747	0.0775302	0.0747483	-0.00354224	0.00916261	0.0352138	0.0342269	0.00303361	-0.00816951
		m	5	0.012752	0.0575913	0.0866652	0.0400117	0.00238837	-0.0197398	-0.0166157	0.0208273	0.0273596	0.00418966	0.00319235	0.0490323	0.104129	0.0794798	0.0249429	-0.0123351	-0.0202621	0.0246576	0.0368032	0.00725256	0.0291294	0.0851396	0.109442	0.0627488	0.0227948	0.00704826	0.0075859	0.0545982	0.0441393	0.00297597	0.0216318	0.069907	0.0905557	0.0444346	0.00676398	-0.00779494	-0.0107486	0.0263396	0.0291658	0.00224088	-0.00471973	0.0330615	0.083796	0.0497429	0.0073897	-0.0191409
		m	6	0.0188412	0.0171859	0.0544955	0.0504169	0.00605188	-0.0359801	-0.046921	-0.0202861	0.0349749	0.0403135	0.0271194	0.00930423	0.0469806	0.0536869	0.0108818	-0.0301063	-0.0340369	-0.00591672	0.0419261	0.0405003	0.0297985	0.0304383	0.0507112	0.0392727	0.0025123	-0.0197694	-0.0212037	0.00574917	0.0430566	0.0413071	0.035398	0.0155963	0.0193436	0.0232423	0.0108939	-0.0100762	-0.0147112	0.00440382	0.0415015	0.0460217	0.00445976	0.0118709	0.0505228	0.0438178	1.81942e-05	-0.0395229
		f	7	-0.0131007	0.00869813	0.0236694	0.0101458	0.00201259	0.00930875	0.0134292	0.0288801	0.0119373	0.00346375	-0.0135988	0.00129135	0.0243327	0.0208168	0.0139914	0.0103313	0.00649137	0.0201735	0.0102588	0.00648316	-0.0131017	0.0120981	0.0258787	0.0161791	0.00525152	0.00496538	0.00577887	0.0187675	0.00688942	0.00275903	-0.00529076	7.31662e-05	0.0123846	0.0148789	0.0177151	0.0221429	0.0155889	0.0163325	-0.00287081	0.00334776	-0.00312397	0.00919978	0.0341125	0.0357931	0.0227451	0.0111657
		m	8	0.0573975	0.0775052	0.100309	0.105474	0.0773266	0.0445123	0.0512617	0.0744328	0.0897805	0.0659257	0.0574139	0.059704	0.0929316	0.126631	0.110389	0.0432245	0.0156405	0.0463765	0.0878525	0.0747554	0.0622681	0.0795335	0.116814	0.126765	0.0879104	0.0367383	0.0332124	0.0634085	0.0865914	0.0591952	0.065638	0.0746703	0.0750412	0.0801695	0.0713734	0.0585067	0.0503244	0.0500278	0.0607595	0.0602009	0.0509509	0.0712976	0.114183	0.126213	0.0810875	0.0125911
		f	9	0.00505031	0.0192727	0.0448571	0.0630955	0.0455373	0.0331648	0.0308405	0.0518044	0.0697709	0.0636105	0.015037	0.036504	0.0670146	0.083817	0.0654435	0.0530141	0.0469615	0.0660665	0.0870407	0.0838237	0.0135261	0.0365732	0.0643612	0.0568374	0.0247005	0.0191962	0.0169886	0.0333367	0.0492559	0.0356885	0.00226268	0.0247526	0.0476006	0.0401948	0.0209256	0.0186253	0.0179393	0.027489	0.0356599	0.0423596	0.00803529	0.0159275	0.0406772	0.0510847	0.0305874	0.0235571
		m	10	0.00809826	0.00877326	0.0725473	0.112042	0.0620554	-0.0114209	-0.0328313	-0.0048487	0.0512854	0.0390196	0.0244633	0.00656147	0.0540381	0.0968584	0.0672721	0.0155641	-0.000362813	0.00840606	0.0470933	0.0471487	0.00657813	-0.00496414	0.024722	0.0615146	0.0341072	-0.00380954	-0.0145991	-0.000832868	0.0299864	0.0176544	-0.000462488	-0.0148225	0.0183237	0.052126	0.0296354	-0.00197904	-0.016668	-0.0150364	0.0261282	0.0281095	0.0354154	0.0163468	0.0681144	0.112494	0.072534	0.00291081
		f	11	0.00110598	0.0202052	0.0121435	-0.00591199	-0.015356	-0.0194973	-0.020974	0.0040416	0.0568653	0.0364553	0.0156768	0.0291094	0.0172018	0.0101269	0.00179883	-0.00627019	-0.0141467	0.0159001	0.0734925	0.0483498	-0.00497778	0.0142382	-0.0109264	-0.0241728	-0.0312388	-0.0361676	-0.0256523	0.00146028	0.0243669	0.00281189	0.00607689	0.00927591	-0.0149405	-0.0180051	-0.0159782	-0.0187335	-0.0170939	-0.0123831	0.0190666	0.0166262	0.00224732	0.0187169	0.0196933	0.00219541	-0.0226088	-0.021912
		m	12	-0.0420429	0.0252188	0.066712	0.0283934	-0.0374977	-0.0499239	-0.0418258	-0.0085811	0.00315355	0.0134289	-0.0181601	0.025194	0.080173	0.0811874	0.0248412	-0.0161487	-0.0252429	-0.00328511	0.0184856	0.0237722	-0.0201743	0.0348566	0.0713988	0.04687	-0.0046708	-0.0247577	-0.0219875	-0.000338045	0.0148686	0.0170953	-0.027456	0.0283516	0.0620241	0.0324554	-0.0143951	-0.0246852	-0.0218475	-0.0113499	-0.00615385	0.000700961	-0.026255	0.0178874	0.0599616	0.044225	-0.00840695	-0.0253558
		f	13	-0.0115161	0.0438044	0.0513837	-0.0108426	-0.0250712	-0.0307731	-0.0293166	0.00498891	0.0377377	0.0270777	-0.0112994	0.0440122	0.074528	0.012161	-0.0128117	-0.0215294	-0.0200978	0.0186924	0.0510704	0.0218674	0.018267	0.0461548	0.0471626	0.00234408	-0.0108018	-0.0237058	-0.0240494	0.0126667	0.040502	0.0192897	0.0160274	0.0353185	0.0326551	0.00144097	0.0042749	-0.00797923	-0.0238897	-0.0120104	0.0233814	0.0237322	-0.0322821	-0.00124781	0.018449	-0.00438411	-0.019508	-0.0164208
		f	14	-0.0306123	0.0022452	0.0457899	0.0457682	-0.00190474	-0.0287086	-0.0235591	0.00499773	0.0279231	0.0181381	-0.0108591	-0.00552693	0.0296414	0.0661264	0.036026	0.0113422	-0.0101893	-0.000615496	0.026019	0.0213857	-0.0176489	0.0199949	0.0633327	0.0633351	0.00514526	-0.0260334	-0.02968	0.0100801	0.0394253	0.0186304	-0.0262274	0.0102614	0.057952	0.051951	-0.00928769	-0.0271482	-0.0221718	0.00828545	0.0327393	0.0283102	-0.0223359	-0.0131875	0.0274552	0.0431614	0.00343946	-0.0260113
		m	15	-0.00471171	0.00936412	0.0504124	0.0801529	0.0422737	-0.00202087	-0.0257547	-0.00561167	0.0277202	0.0313124	0.00135236	0.0183906	0.0523537	0.0761606	0.034728	0.000636885	-0.0198031	-0.000298221	0.0311038	0.0294915	0.010292	0.0326836	0.0597451	0.0666485	0.0184972	-0.0117357	-0.0259266	-0.001918	0.0250846	0.0153398	0.00965245	0.0202491	0.0353221	0.0452666	0.0186142	-0.0161726	-0.0315993	-0.00872157	0.0148875	0.0250287	-2.64538e-05	0.00980732	0.0375033	0.0600122	0.037873	0.0100374
		f	16	-0.0112456	0.0197586	0.0679631	0.0562247	0.0220214	0.00578237	0.00818891	0.0301398	0.0437352	0.0175922	-0.040975	-0.011594	0.0550751	0.0739272	0.0393367	0.0104332	0.00645881	0.0206805	0.0315158	0.0112539	-0.00567078	0.0243245	0.0658037	0.0616087	0.0280888	0.0171808	0.0254833	0.0247838	0.0363101	0.0139564	-0.00901572	0.00534844	0.0486163	0.0502023	0.0273856	0.0230806	0.0273221	0.0263053	0.0345036	0.0225411	-0.0263113	-0.000205565	0.0512362	0.0490992	0.0119094	-0.000973139
		f	17	0.0236078	0.0516959	0.119091	0.14986	0.106561	0.0355278	0.023803	0.0430155	0.0650752	0.0530682	0.0333596	0.0520005	0.107564	0.14368	0.124216	0.078798	0.0671436	0.064827	0.0743299	0.0644553	0.0244051	0.0529833	0.0998009	0.10737	0.0616666	0.0186547	0.0275657	0.0422342	0.0563857	0.0409344	0.0184247	0.0401205	0.083914	0.0637581	0.0018445	-0.0303348	-0.00289748	0.0136473	0.0267239	0.0152591	0.0206594	0.0392044	0.0939158	0.122075	0.0809298	0.0211861
	12/2=6	f	1	-0.00775962	0.0217518	0.058841	0.0289734	-0.00306646	-0.00194928	0.00834239	-0.0115675	0.041562	0.0149698	-0.00218665	0.0236749	0.0581636	0.0403464	-0.00481797	-0.014997	-0.00847273	-0.0292815	0.0380828	0.0150958	0.0123566	0.0384902	0.055913	0.0368987	0.0134208	0.0128509	0.0250684	0.00471977	0.0439382	0.0271475	0.00627437	0.0246809	0.0490467	0.0355643	0.0082223	0.0120698	0.0223349	-0.00187987	0.0442037	0.0139637	-0.00665069	0.0151349	0.0436863	0.0255361	-0.0153861	-0.0158741
		f	2	-0.00142775	0.0317594	0.0668352	0.0509991	0.00590741	-0.0200495	-0.0220486	0.0240205	0.0371554	0.00393578	-0.00724239	0.0344435	0.0818885	0.0852194	0.0543823	0.0123566	-0.00807174	0.0359685	0.0421402	0.00450725	-0.00137914	0.0370112	0.0515537	0.00647005	-0.0371799	-0.0353296	-0.0119119	0.0318609	0.0222733	-0.0206197	0.00344181	0.0407247	0.0871849	0.0931581	0.0531923	0.0158288	0.00844468	0.0401877	0.0434876	0.0112815	-0.0024175	0.0231611	0.0605936	0.0649899	0.0385537	0.00592164
		m	3	-0.0470573	-0.0278195	0.0355129	0.053111	0.00897237	-0.0286656	-0.0225088	-0.00296454	0.0336785	0.0184202	-0.0326729	-0.0134169	0.0612443	0.101595	0.0701642	0.0117243	-0.00985685	0.0131156	0.0594889	0.0405042	-0.0347791	0.00273293	0.0614838	0.0684531	0.0164831	-0.0120356	-0.000342356	0.0270695	0.060182	0.0248016	-0.0637929	-0.0355159	0.0271041	0.0332091	-0.0246811	-0.0514423	-0.0232859	-0.00961842	0.00183798	-0.0229918	-0.0405002	-0.0231867	0.0450371	0.0752708	0.0282809	-0.0208513
		m	4	0.0121905	0.0428999	0.0818461	0.0587025	0.0118475	-0.0150245	0.00180823	0.0516539	0.0827383	0.0502238	0.019984	0.0434608	0.0681691	0.0490973	0.0169602	-0.00582432	0.0139249	0.0523288	0.077357	0.0511528	0.00454614	0.0207296	0.0626206	0.076475	0.036556	-0.00785969	-0.00691096	0.0413734	0.0920636	0.0789392	0.0142038	0.037489	0.0706041	0.0731013	0.0397284	0.0186658	0.0227479	0.0536046	0.079544	0.0655411	0.00194895	0.013345	0.0495084	0.0494028	-0.00116872	-0.0399628
		m	5	0.0107323	0.059975	0.100713	0.0617792	0.0122571	-0.00855392	-0.0170405	0.0409143	0.0676466	0.0294372	0.0014369	0.0545057	0.119244	0.105534	0.0458309	0.00392654	6.22267e-05	0.0581266	0.092437	0.0434925	0.0283407	0.0873343	0.120487	0.0782248	0.0231656	0.00818767	0.00814454	0.0787	0.0949879	0.0417878	0.0120792	0.0691834	0.106344	0.0696761	0.0176065	-0.00381705	-0.00757298	0.051424	0.0692792	0.032133	-0.00839661	0.0367167	0.0987578	0.0829838	0.033223	0.00396442
		m	6	-0.0200453	-0.0123606	0.0268402	0.0401983	0.016055	-0.0198171	-0.0441311	-0.0255194	0.0313248	0.0411827	-0.0225604	-0.0222561	0.0225773	0.0512387	0.0197622	-0.0253909	-0.0566839	-0.0406929	0.01789	0.0256163	-0.000171809	0.00074859	0.0305637	0.0397613	0.0233157	-0.00328151	-0.0259649	-0.0191987	0.0260625	0.0273267	0.00500192	-0.0104963	-0.00474601	0.0219323	0.0285774	0.0124182	-0.0119654	-0.0201417	0.0169163	0.0300707	-0.023124	-0.00889626	0.0347448	0.0408171	0.00365845	-0.0310516
		f	7	-0.0135409	0.000471281	0.0118822	0.00650474	-0.0124572	-0.0117125	-0.00813445	0.00235919	0.00485202	0.00286965	-0.0144354	-0.00506454	0.0161451	0.0217496	0.010953	0.00785941	0.00283095	0.00598577	0.0140417	0.0140211	-0.00782026	0.00271558	0.00994986	0.0041112	-0.0151051	-0.0169304	-0.0146669	-0.0132613	-0.0065742	0.00127087	-0.00295175	-0.00654344	-0.00528029	0.00445971	0.00659414	0.0106158	0.00380972	-0.00931818	-0.00207772	0.00422825	-0.00667352	-0.000750519	0.0233925	0.0266466	0.00262455	-0.00871584
		m	8	0.0325292	0.0517848	0.0841579	0.0869248	0.0595103	0.0252156	0.0356324	0.0675965	0.0902959	0.0695046	0.0390595	0.0403592	0.0806777	0.107434	0.0969689	0.0426542	0.0230107	0.0544436	0.0951931	0.08097	0.0339677	0.0487725	0.0966064	0.112285	0.0886508	0.0429509	0.0401084	0.0719989	0.103959	0.0774155	0.0458939	0.043326	0.0678775	0.073895	0.0709221	0.0444352	0.0357657	0.0440257	0.0600438	0.063451	0.0221843	0.0479551	0.0958578	0.105521	0.0614559	-0.00233436
		f	9	0.00761268	0.0091456	0.02871	0.0505572	0.0385997	0.013472	-0.00604217	0.010476	0.0339899	0.0185703	0.0236923	0.026977	0.0500289	0.0743646	0.056853	0.0311071	0.0158824	0.0319813	0.0580895	0.0430169	0.0205429	0.0445129	0.0628906	0.0621216	0.039504	0.0184372	0.00659396	0.0299116	0.046164	0.0307097	0.0194551	0.03529	0.0419977	0.0415912	0.0353526	0.0133432	0.00208503	0.0135303	0.0323376	0.031131	0.0147919	0.0152707	0.0300965	0.0446649	0.0353573	0.0228744
		m	10	-0.0185719	-0.00276161	0.0595764	0.0788076	0.0346467	0.00386093	0.0012025	0.0308488	0.07012	0.0524171	-0.000809262	-0.00436563	0.048565	0.0719022	0.0596612	0.0436742	0.0364683	0.0499151	0.0741228	0.0592872	-0.0169284	-0.0203936	0.0235404	0.0286028	0.00910848	-0.00230713	0.000569469	0.0254509	0.0506127	0.0299945	-0.0126566	-0.014649	0.0276634	0.036372	0.0182148	0.00707362	-0.00266504	0.00636868	0.0332212	0.0189433	-0.00328655	-0.00791547	0.0472629	0.0807369	0.0627941	0.049514
		f	11	-0.000486643	0.0164586	0.0382348	0.0320266	0.000948775	-0.00641724	0.00490205	0.0294178	0.050264	0.0165073	0.0124738	0.0267453	0.0456095	0.0484971	0.025811	0.0107883	0.017814	0.0451037	0.0674156	0.037149	0.00398928	0.0213439	0.0190716	0.0169885	0.0119615	-0.000958166	0.000579255	0.0235645	0.0279365	-0.00161853	0.00498088	0.019406	0.0297663	0.0524664	0.0399461	0.0168362	0.00668543	0.0195104	0.0265865	-0.00704832	-0.00625503	0.0139478	0.0383536	0.0140798	-0.013824	-0.00693158
		m	12	-0.0153938	0.0308302	0.0574902	0.0283903	-0.0177948	-0.0272854	-0.021042	0.0217656	0.0403632	0.0175451	-0.0104088	0.031815	0.0769494	0.0937437	0.0690708	0.0331757	0.00920922	0.0401346	0.0758435	0.0617462	-0.0037256	0.0395328	0.0663219	0.0498529	0.0185169	0.0105298	0.00833652	0.0386538	0.05335	0.0339763	-0.000733137	0.0336763	0.0582487	0.0461859	0.0112055	-2.63105e-05	0.00104274	0.0250934	0.0337189	0.015574	-0.021051	0.0148583	0.043998	0.0424464	0.00834322	-0.00341513
		f	13	0.0189684	0.0615869	0.0647878	0.0282551	0.0152526	0.0227049	-0.00781208	0.0250713	0.0358263	0.0235724	0.019088	0.0651056	0.0874068	0.0508694	0.0135003	0.0215959	0.00785609	0.0484838	0.0610433	0.0253496	0.0291381	0.0601211	0.0604821	0.0135879	-0.00754252	0.00429649	-0.000831343	0.0360424	0.040923	0.0180404	0.0165958	0.038574	0.0403134	0.00639956	0.00452215	0.0141685	0.00398293	0.00630134	0.0290267	0.0259005	0.0151509	0.0180608	0.04269	0.0309412	0.0170559	0.0198638
		f	14	-0.00907225	0.0257732	0.0441811	0.0283086	-0.00313185	-0.0151933	-0.0225404	0.00826751	0.032251	0.010872	-0.0170054	-0.00699765	0.000650616	0.0373164	0.0538998	0.0473187	0.0225324	0.0190024	0.027551	0.0247552	-0.00715271	0.0323086	0.0481351	0.0375442	0.00827992	-0.00620569	-0.0220801	0.0173972	0.0423777	0.0130537	-0.0123925	0.020678	0.0326969	0.0340616	0.0270348	0.0137527	-0.0104977	0.0110145	0.0272321	0.0127076	-0.0206197	-0.00311102	0.0199682	0.0264586	0.010522	-0.00143825
		m	15	0.0207964	0.024537	0.0604978	0.067685	0.0418338	-0.00481767	-0.000896826	0.00425215	0.0382262	0.036135	0.0199494	0.0317687	0.0619947	0.0658425	0.0379454	0.00053628	0.00420035	0.0143501	0.044697	0.0327881	0.0132568	0.0281499	0.0625555	0.0536654	0.0276278	-0.00210184	0.00340887	0.00623691	0.0400503	0.0221611	0.0229535	0.0197705	0.050481	0.0435341	0.0270291	-0.0053302	0.00233826	-0.000508895	0.0314588	0.0244717	0.0219999	0.0239641	0.0445845	0.0455314	0.0266534	-0.00588758
		f	16	-0.0369547	0.00333144	0.0652932	0.0656741	0.0141914	-0.00283884	0.00368458	0.0339738	0.0599722	0.0329474	-0.0550072	-0.015948	0.0653306	0.0842887	0.033684	-0.0016787	0.00343948	0.0338774	0.069755	0.0371135	-0.0249926	0.0131838	0.0706472	0.0627574	0.011419	0.00989239	0.0172567	0.0390694	0.0573606	0.0322374	-0.0333215	-0.0054375	0.0553753	0.065879	0.0309923	0.0209096	0.0263947	0.044011	0.0635411	0.0410724	-0.0386865	-0.0124339	0.0508396	0.0603672	0.0134958	-0.00555726
		f	17	0.0272649	0.0249693	0.0889994	0.122654	0.0773854	0.0142618	-0.0232711	0.023648	0.0996643	0.110423	0.0167559	0.0202846	0.0834738	0.115503	0.0978183	0.047455	-0.00840886	0.0330222	0.10031	0.11467	0.0298206	0.0346583	0.0839319	0.104396	0.0726523	0.034937	0.0128474	0.0386092	0.0856017	0.0846459	0.017436	0.0201324	0.0733248	0.0772254	0.027508	-0.000972288	0.00466223	0.0252063	0.0644972	0.0592439	0.0254627	0.0174732	0.074526	0.0994745	0.064081	0.00868838
	24*2=48	f	1	-0.00073355	0.020797	0.0592118	0.0644573	0.034046	-0.00301648	0.0063254	0.0191969	0.028356	0.0288692	-0.00292805	0.0181411	0.0613123	0.0689643	0.0306082	-0.0129834	-0.00879015	0.00895478	0.0349644	0.0238198	0.0203567	0.0400123	0.0558885	0.0617993	0.0484461	0.0200655	0.029816	0.0291037	0.0288535	0.018711	0.0150427	0.0245318	0.0537356	0.0715875	0.0590372	0.0455836	0.0239269	0.0281991	0.0286415	0.0295149	-0.013928	0.0071481	0.0440008	0.0387973	0.00636437	-0.0194271
		f	2	-0.0139249	0.0134714	0.0431685	0.0207305	-0.0220768	-0.031713	-0.0164946	0.016188	0.025577	-0.00489684	-0.0109077	0.0165586	0.0521558	0.0377254	-0.00545709	-0.0321529	-0.0165906	0.02014	0.0307205	-0.00620474	-0.011548	0.0240835	0.0319387	-0.000434596	-0.0228948	-0.0050221	0.00786736	0.0223361	-0.00349265	-0.0299015	-0.000892886	0.0224753	0.0484613	0.0407013	0.0184611	0.0127235	0.0218952	0.0367127	0.0187757	-0.00870769	-0.0128526	0.00403629	0.0363223	0.0270949	-0.0130078	-0.0350044
		m	3	-0.0236556	-0.00246329	0.0459147	0.0381276	0.0089593	0.0101182	0.0181341	0.0114659	0.0200458	-0.00109266	-0.000765676	0.0167853	0.067483	0.0708722	0.0336673	0.0265166	0.0313046	0.0302008	0.0475586	0.0305676	-0.011823	0.0289134	0.0661348	0.0461137	0.0199386	0.0249265	0.0238228	0.0278768	0.0437111	0.014249	-0.0342024	-0.00611714	0.023402	0.0128914	0.00990874	0.0170749	0.00373164	-0.0123868	-0.0157403	-0.0391568	-0.0164207	0.0108341	0.0656327	0.0533352	0.00121016	0.00419588
		m	4	0.00528875	0.0456603	0.0680881	0.038976	-0.00685413	-0.0135098	0.00649473	0.0585999	0.0797029	0.0280127	0.0176493	0.0440706	0.0549463	0.0307564	-0.00214163	-0.0014648	0.0169632	0.0584538	0.0709289	0.0313316	0.0260696	0.02732	0.0511136	0.050478	0.0254744	0.00256317	0.00127587	0.0384943	0.0813135	0.0658999	0.0317323	0.0423429	0.0575987	0.0427423	0.0191267	0.0127773	0.0240526	0.0579701	0.0744978	0.0603001	-0.00288554	0.0123053	0.0378485	0.0317825	-0.00952513	-0.0261117
		m	5	0.0174096	0.0527666	0.080759	0.0311016	-0.00511174	-0.00954984	-0.000364581	0.032748	0.0500575	0.0303821	0.0082311	0.0512319	0.094261	0.0658153	0.012783	-0.00649172	-0.0119793	0.0296969	0.062728	0.0266577	0.0264877	0.0750636	0.0915597	0.0528914	0.0117247	0.00825091	0.0180559	0.0583406	0.069177	0.0298298	0.0173595	0.0599835	0.0733716	0.0370578	0.00246216	-0.00506632	0.00498123	0.0333573	0.0474323	0.022112	-0.00136732	0.0388106	0.0892987	0.0557088	0.00889619	-0.00334372
		m	6	3.41585e-05	-0.00175684	0.0354107	0.0508305	0.0254089	-0.00360072	-0.0225588	-0.0138804	0.03161	0.0315706	-0.00474188	-0.00756457	0.0416157	0.0737554	0.0528376	0.0216733	-0.00102949	0.00454453	0.0400815	0.0275918	0.00948305	0.0121706	0.0360877	0.0494687	0.0315321	0.0231912	0.0151505	0.0221912	0.0461771	0.0418657	0.00956399	-0.00320644	0.0187835	0.0465819	0.0501306	0.048111	0.0373179	0.0297868	0.051233	0.0487814	-0.00331447	-0.00118689	0.0398294	0.0463427	0.0148477	-0.0161338
		f	7	-0.00297049	0.00672732	0.0124235	0.00202249	-0.0140609	-0.0143188	-0.0102537	0.00266552	0.0202596	0.0166085	-0.00541712	-0.000598859	0.00948655	0.00623715	-0.00432397	-0.00585385	-0.00475068	0.00576234	0.0250461	0.0216862	-0.001083	0.00579974	0.0065888	-0.00549221	-0.022545	-0.0205363	-0.0166673	-0.000889322	0.0135927	0.0153461	0.00238321	-0.00253243	-0.00555083	-0.00842051	-0.0182057	-0.00978049	-0.00510966	0.00523904	0.0134604	0.0138887	0.0112024	0.0106896	0.0257533	0.0262891	0.00243065	-0.0123474
		m	8	0.0283124	0.0540761	0.0786833	0.0756576	0.0448606	0.0207328	0.0211349	0.043779	0.0666253	0.0545964	0.0359113	0.0385788	0.0759228	0.101181	0.0793529	0.0313304	-0.00140888	0.0209842	0.0635556	0.0665757	0.0371901	0.0516476	0.088877	0.0976488	0.0674068	0.0288843	0.0120356	0.0432773	0.0750915	0.0610246	0.0387161	0.0376604	0.0488622	0.0513167	0.0473695	0.0395261	0.0222567	0.0255014	0.0439209	0.0465852	0.0173225	0.0454825	0.0987784	0.109556	0.0581027	-0.0129107
		f	9	0.00245834	0.0103284	0.0448479	0.0815999	0.0940689	0.0786333	0.0533457	0.0310105	0.0512119	0.0381245	0.0152922	0.0218505	0.0624417	0.0898324	0.0947158	0.0840253	0.0700406	0.0456842	0.0630004	0.0612138	0.0143686	0.0405792	0.0616403	0.0620614	0.0498774	0.0448014	0.0368963	0.0352656	0.0448539	0.025705	0.0123844	0.0266204	0.0386527	0.0389808	0.0447282	0.042302	0.0409487	0.0262722	0.0365737	0.0248502	0.00720803	0.011816	0.0366952	0.0559596	0.0629292	0.0538547
		m	10	0.0217729	0.0243058	0.0667822	0.0852671	0.0607909	0.00806925	-0.0272145	-0.0235978	0.0335786	0.034182	0.0203145	0.0225588	0.0654021	0.0894713	0.0798905	0.0466947	0.0156739	0.00073185	0.048777	0.0478858	8.94904e-05	-0.00274478	0.0324013	0.0386925	0.0235565	0.000491147	-0.0216345	-0.0198213	0.0261999	0.0249375	0.00778144	0.00666014	0.0303721	0.0333255	0.0242664	-0.00144635	-0.0188054	-0.0269589	0.0182022	0.01781	0.0269132	0.0311096	0.0728634	0.104734	0.0887672	0.0494682
		f	11	-0.00318812	0.0337457	0.0218327	0.0226501	-0.0148474	-0.0163758	0.00239462	0.0196783	0.0358529	-0.0364598	0.00420401	0.0368283	0.0388244	0.0337906	0.00283679	-0.00728299	0.017243	0.0380271	0.059409	0.00300025	0.00391717	0.0206298	-0.00278524	0.00487131	-0.0132008	-0.0230921	-0.0125243	-0.00154289	-0.00502023	-0.0413717	0.0181779	0.0355597	0.0216807	0.0364353	0.00507473	-0.0137158	-0.00551551	-0.0059092	-0.0192317	-0.0503597	-0.0171189	0.0270537	0.0162782	0.0136131	-0.0264565	-0.0265441
		m	12	-0.00783113	0.0262941	0.0537868	-0.00664333	-0.0701277	-0.061663	-0.0368805	-0.011033	0.0169604	0.00656701	0.0189972	0.0302421	0.0638847	0.0366045	-0.00871452	-0.0253197	-0.0175671	0.00559898	0.0335541	0.0344711	0.0127076	0.0381531	0.0569933	0.0108357	-0.0293056	-0.0298874	-0.0121941	0.0107737	0.0242094	0.0247474	0.00399439	0.0296643	0.0470008	0.000112326	-0.0371835	-0.0366198	-0.0273634	-0.0107413	0.0013939	0.00890403	0.0120653	0.0302217	0.0540701	0.00928334	-0.0398223	-0.0428606
		f	13	-0.000572077	0.0368376	0.0309148	-0.00473107	-0.0192974	-0.0322684	-0.0291883	0.0186828	0.0192287	0.00132766	-0.00242612	0.0339651	0.0489754	0.0167606	-0.00757691	-0.0234567	-0.0227689	0.0289812	0.0348959	0.00216314	0.0183357	0.0314873	0.030465	0.00742717	-0.0177703	-0.032472	-0.0185589	0.0220475	0.024531	0.0066705	0.0132424	0.0261965	0.01387	0.00606323	-0.00253883	-0.00756393	-0.00352035	0.00977121	0.0152186	0.0212485	-0.00633857	0.00359855	0.0174848	0.00114403	-0.00750304	-0.0223524
		f	14	-0.0157563	0.00320821	0.0283282	0.00607373	-0.0255174	-0.0292074	-0.0341436	-0.00942845	0.00976589	-0.00877267	-0.0129002	-0.0228157	-0.000370834	0.0173908	0.0196105	0.0275204	0.00437463	-0.00501814	0.00358879	-0.00109078	0.00124857	0.0230345	0.049488	0.03507	-0.00129399	-0.0122174	-0.0260427	0.00402749	0.0132382	-0.0146695	-0.00422474	0.012962	0.0344938	0.0140605	-0.0151662	-0.00538444	-0.0222599	-0.00216259	0.00929928	-0.0100462	-0.0210032	-0.0178049	0.00999505	0.00718558	-0.00829841	-0.0201903
		m	15	-0.00542099	-0.0128231	0.0196614	0.0460189	0.0460052	0.0197915	-0.00592662	0.0194879	0.0571002	0.051227	-0.00210005	-0.00153827	0.0338281	0.0496323	0.0396404	0.0122451	-0.00387357	0.019569	0.0501386	0.0389461	0.002439	0.00802374	0.0371274	0.0392235	0.0233827	0.00614107	0.00130993	0.0281137	0.0544855	0.0334201	0.0152303	0.00406713	0.0189386	0.0250907	0.0186451	0.00646936	-0.00359257	0.0219966	0.052535	0.0503584	-0.00377405	-0.0149714	0.015186	0.0364532	0.0406383	0.011535
		f	16	-0.0135654	0.0182314	0.059365	0.0563801	0.00756054	-0.0194578	-0.0263812	0.0128225	0.052208	0.0288839	-0.0307157	-0.00574424	0.0559866	0.0581626	-0.000450601	-0.0248872	-0.0358564	0.00658225	0.0615589	0.0281455	-0.0053346	0.0201746	0.0633415	0.048108	0.000102476	0.00103973	-0.0164256	0.00896965	0.0542796	0.0260002	-0.011888	-4.52971e-05	0.0460313	0.041478	0.00368069	0.00783769	-0.00383437	0.0136846	0.054224	0.0350766	-0.0199072	0.00744281	0.0528862	0.0449935	-0.00122584	-0.0201011
		f	17	0.0522087	0.0756786	0.114133	0.116924	0.0631269	0.0204141	-0.00116097	0.012506	0.0691979	0.0754997	0.0521197	0.0608705	0.0915786	0.103219	0.0705707	0.042741	0.0128111	0.0213952	0.064164	0.0653679	0.0515392	0.0701668	0.0885332	0.0813435	0.0555711	0.0258941	0.0143799	0.0251644	0.0598915	0.0646778	0.0355415	0.0486496	0.0580287	0.0420655	0.0135557	-0.00277094	-0.0140264	-0.00248404	0.0356278	0.044848	0.0401571	0.0571599	0.0955074	0.0892801	0.0483747	0.0179324
	24/2=12	f	1	-0.00804005	0.0260495	0.0728538	0.0541385	0.0194617	0.0139194	0.0103095	0.0195131	0.0359792	0.0193411	-0.00441296	0.0321393	0.080137	0.0729831	0.0203657	-0.000187524	-0.0061886	0.0110963	0.0399049	0.0292757	0.0166848	0.0478211	0.0663901	0.054173	0.0350057	0.0329661	0.0319917	0.0402863	0.0541513	0.0300216	0.0139484	0.0394424	0.0679429	0.0639583	0.0382766	0.0345685	0.0380071	0.0367513	0.0424656	0.029381	-0.0132688	0.0176156	0.0592708	0.0477546	0.0106072	-0.00915463
		f	2	-0.0121805	0.0213899	0.0540801	0.0367907	-0.00697424	-0.0267947	-0.013804	0.0117538	0.0218333	-0.0104506	-0.00997861	0.0177168	0.0606036	0.0551121	0.0131957	-0.0142791	-0.010067	0.0189258	0.0232647	-0.0154142	-0.0101391	0.0225629	0.0324295	0.00319531	-0.0212608	-0.0155493	-0.00384726	0.019475	0.00594446	-0.0164383	-0.00112291	0.0255794	0.0581991	0.0564153	0.0394444	0.0142015	0.0192107	0.0366498	0.0329892	0.000307821	-0.0160762	0.00420431	0.0423361	0.0404403	0.00518757	-0.0214405
		m	3	-0.00879312	0.00832821	0.0446079	0.0416556	0.0242625	0.0132264	0.0211888	0.0294693	0.0405041	0.00989649	0.00502512	0.0273344	0.0669348	0.0780884	0.0692618	0.0490792	0.0341816	0.0473395	0.0670307	0.0299503	-0.0032365	0.0346403	0.0691957	0.0620321	0.0309454	0.0239275	0.0343503	0.0516265	0.05884	0.00562272	-0.040956	-0.0184488	0.0170756	0.0225454	0.0170805	0.0124247	0.0149704	0.00865668	-0.00821683	-0.0271038	0.00350637	0.0259463	0.0599426	0.0562088	0.0207716	0.00122809
		m	4	0.00500809	0.0337748	0.0588793	0.0242866	-0.00238925	-4.16528e-05	-0.00241452	0.0385485	0.0854776	0.0520361	0.0147442	0.0315902	0.0461552	0.0179847	0.000253699	0.00143174	0.00285665	0.0360291	0.0768234	0.0456041	0.0111699	0.0050633	0.0313298	0.0236693	0.00513346	-0.00352843	-0.0177744	0.0157484	0.0845105	0.0806347	0.0218462	0.0259056	0.0401205	0.0232773	0.0157167	0.021824	0.0135581	0.0366049	0.0829307	0.0721069	-0.00872146	-0.00388921	0.027682	0.0132504	-0.0165566	-0.0243477
		m	5	0.0116539	0.0533474	0.0932479	0.0469602	0.0129988	-0.0112765	-0.00621812	0.0427158	0.0758673	0.0364076	0.00930819	0.0467264	0.111846	0.0811424	0.0214525	-0.0158467	-0.0135238	0.0459141	0.0876302	0.0296352	0.031258	0.0793949	0.112492	0.0679741	0.0266075	0.00637288	0.0174825	0.0785067	0.0998376	0.0335383	0.016171	0.0629011	0.0942609	0.051479	0.0170228	-0.00464192	0.00459956	0.0578077	0.0886941	0.0377453	-0.00260319	0.0315596	0.0913658	0.0582141	0.00780432	-0.0184236
		m	6	0.000849238	0.0070263	0.038968	0.0595144	0.0306913	-0.0106005	-0.0308827	-0.0106286	0.047928	0.0615284	-0.00556842	0.00863695	0.0522638	0.0890541	0.0536172	0.0110429	-0.0130657	0.00209938	0.0656095	0.0676888	0.0107181	0.02125	0.0410429	0.0553579	0.0287977	-0.000393492	-0.0123749	0.0111605	0.0592057	0.0558427	0.0195903	0.00832701	0.0184872	0.0477006	0.04435	0.021023	0.00474976	0.0130562	0.0517483	0.0538006	-0.00880445	0.00648133	0.0410699	0.052114	0.0126169	-0.0226911
		f	7	-0.00887921	0.00132419	0.00974809	-0.00175084	-0.0220914	-0.0286257	-0.0316795	0.00191915	0.0295654	0.0138853	-0.0140358	-0.00425164	0.00844465	0.0167641	0.00229513	-0.0148548	-0.0208851	-0.00189441	0.0274395	0.0154665	-0.00123951	0.0140287	0.00164256	-0.00214724	-0.0258778	-0.0303695	-0.0172617	-0.00124854	0.0258209	0.0105627	-0.00978405	-0.0158944	-0.0117854	-0.00367101	-0.00831319	-0.0176462	-0.0156781	0.00317661	0.0212374	0.0120521	0.00732483	0.0178902	0.032355	0.0355856	0.00254987	-0.0255587
		m	8	0.0405206	0.0623278	0.0938121	0.0927181	0.0636575	0.0419375	0.049306	0.0835553	0.0915641	0.0630061	0.026244	0.0411443	0.0871872	0.115846	0.0930316	0.0505773	0.031942	0.0637296	0.0882362	0.0680959	0.0378877	0.0611194	0.100245	0.117135	0.0808963	0.0515519	0.0438089	0.0756419	0.0932177	0.0622746	0.0451443	0.050726	0.0673182	0.0774691	0.063976	0.0579965	0.0519849	0.0579702	0.0676632	0.056443	0.0304355	0.059035	0.10678	0.119281	0.0613501	0.00500045
		f	9	0.00842664	0.0174797	0.0436288	0.0821413	0.0787993	0.0443187	0.0338299	0.0211171	0.0460846	0.036545	0.0278524	0.0312337	0.0592279	0.0900172	0.0800656	0.0464386	0.042435	0.0328439	0.0640311	0.0484487	0.00662773	0.0311924	0.0542405	0.0573402	0.0466091	0.0317261	0.0265163	0.0206261	0.0408828	0.0347442	0.00676502	0.0169844	0.0326276	0.0367622	0.0358013	0.0277433	0.0224601	0.000740844	0.0221984	0.0309496	0.0114375	0.00901468	0.0242194	0.0475083	0.0380183	0.0195157
		m	10	0.0213486	0.0177271	0.0590306	0.0834861	0.051441	-0.0089193	-0.034375	-0.0117237	0.0316625	0.0437897	0.0287624	0.0198314	0.044206	0.0791183	0.0742275	0.0290317	0.00418463	0.00924856	0.0316048	0.041585	0.00290375	-0.00287874	0.0134041	0.0257456	0.00889776	-0.0188963	-0.0253489	-0.00135111	0.022282	0.0223372	0.0104814	0.00221865	0.0151494	0.0306406	0.0218605	-0.00379162	-0.0117404	-0.00806841	0.0178135	0.0246104	0.0427661	0.0304291	0.0623526	0.0954954	0.0833042	0.0281432
		f	11	-0.0071992	0.0232558	0.0589512	0.0306085	-0.00132686	0.00575259	-0.0182195	0.00156846	0.0370832	0.00522732	0.00806433	0.0336545	0.0602536	0.0456168	0.0201486	0.0179989	-0.00585955	0.0217027	0.0575585	0.0237612	-0.00606599	0.0162306	0.0326878	0.00999326	-0.00708175	0.00610959	-0.00811193	0.0118202	0.0231179	-0.0019049	0.00885775	0.0194622	0.0303291	0.0296067	0.00631395	0.00535937	-0.00493612	-0.0100579	0.0122656	0.0192592	-0.00805401	0.0258146	0.0658598	0.039316	0.00868032	0.0169246
		m	12	-0.0294676	0.011673	0.0238119	-0.00435739	-0.0429801	-0.0259452	-0.013952	0.0195359	0.0357221	0.00984911	-0.0104971	0.0202868	0.0444276	0.043872	0.0278575	0.0176269	-0.00106584	0.0238838	0.0500011	0.0345566	-0.00187013	0.0255814	0.0358711	0.016416	-0.00649526	0.000978451	0.0063748	0.0275952	0.0362715	0.0231959	-0.0119853	0.011013	0.0284477	0.0178601	-0.0081512	-0.00701325	-0.00133875	0.0151822	0.0172544	0.00342458	-0.0184833	0.0111467	0.0279425	0.0126138	-0.0160888	-0.0111757
		f	13	0.0175253	0.0480602	0.0648815	0.0355722	0.0183078	0.00253677	-0.0145294	0.0182949	0.0119675	-0.00678859	0.00853358	0.0464822	0.0841594	0.0544807	0.0143376	0.00261118	-0.00175104	0.0421356	0.0289156	-0.0112394	0.0246903	0.048614	0.0546912	0.0306153	0.00642736	-0.0087655	-0.0163798	0.0219774	0.0184545	-0.0101646	0.0284804	0.0475142	0.0329924	0.0336208	0.0247761	0.0180377	-0.000156993	0.00977456	0.0219735	0.00931634	-0.00206047	0.00553314	0.045687	0.0365819	0.0207289	0.00386824
		f	14	-0.00934494	0.01949	0.0620701	0.0423933	-0.00788785	-0.0105968	0.00323784	0.0207663	0.0339863	0.00377776	0.00588348	0.0140063	0.0422213	0.0580473	0.043549	0.0293348	0.017183	0.00173288	0.0201401	0.0146205	-0.00583143	0.0365186	0.0750497	0.0534806	-0.00100459	-0.0130223	-0.00755538	0.017669	0.036841	0.00213454	-0.00340629	0.0372274	0.0778215	0.0611339	0.0232196	0.0106282	0.0244197	0.0327742	0.0363217	0.00850714	-0.00661415	0.00285327	0.0433441	0.0408125	-0.000223751	-0.0199049
		m	15	0.00385488	0.000194986	0.0205748	0.0412064	0.0503217	0.0399803	0.0331707	0.0424805	0.0764148	0.0740723	0.00343598	0.00718999	0.0306937	0.0483107	0.0472146	0.038444	0.029588	0.0441627	0.0725104	0.0571671	0.00633596	0.0169732	0.0351896	0.0409628	0.0325239	0.0196868	0.0239293	0.0426093	0.0725277	0.0511291	0.0214646	0.0205592	0.0286988	0.0285731	0.02462	0.0214933	0.0264669	0.0442932	0.0729464	0.0673947	0.00368055	-0.00655166	0.0139324	0.0335667	0.0442039	0.0333273
		f	16	0.000761827	0.0267423	0.0585116	0.0482605	-0.000769734	-0.0285518	-0.026034	0.00582345	0.0474676	0.0220517	-0.00222382	0.0108965	0.0556839	0.0643212	0.00725582	-0.0269279	-0.025135	-0.0057957	0.0437641	0.0270722	0.0078561	0.0214759	0.0598828	0.0477708	-0.00093241	-0.014049	-0.00819004	0.00398821	0.0456033	0.0315875	0.000532516	0.0110756	0.0474646	0.0426335	0.00761077	0.00248743	-0.000401764	0.00895444	0.0487175	0.0431892	-0.00101889	0.0143862	0.052514	0.0476908	-0.00487476	-0.0286528
		f	17	0.0273389	0.0343774	0.0880876	0.131515	0.0880591	0.0213667	-0.00230834	0.0234466	0.0911098	0.114303	0.0124545	0.0173744	0.0772329	0.119258	0.0954924	0.0575983	0.0257846	0.0294094	0.0883558	0.11192	0.0424793	0.0489362	0.0822818	0.0999363	0.0582568	0.0232831	0.012461	0.0334485	0.0853008	0.0984478	0.0153395	0.0278413	0.0535461	0.0561977	0.00834839	-0.012852	-0.00756482	0.0189739	0.071796	0.0852809	0.0173621	0.0319075	0.0848958	0.114533	0.0718061	0.0102766
	24/4=6	f	1	-0.00145564	0.0210054	0.0661492	0.0463019	0.0185056	0.00969867	0.0184473	0.0400593	0.0271691	-0.00506857	-0.0067916	0.019514	0.0687233	0.0569958	0.0125388	-0.00378805	0.00351575	0.0294687	0.0365917	0.00274526	0.0129978	0.0393697	0.0664712	0.0523819	0.0391292	0.0334621	0.0430964	0.0613753	0.0499907	0.0191122	0.0124397	0.0275817	0.0558981	0.0461026	0.0307421	0.0263583	0.0384593	0.0449849	0.0297657	0.00624431	-0.0181281	0.00562883	0.0507274	0.0409866	0.00661475	-0.0135664
		f	2	-0.0206366	0.0024326	0.0342853	0.0216756	-0.0235045	-0.0337596	-0.0215776	0.0148408	0.0267176	0.0102418	-0.0185423	0.00287759	0.0490481	0.0444993	0.00730373	-0.00637323	0.00227568	0.034653	0.0412217	0.0126163	-0.0177334	0.0110915	0.0176983	-0.0182383	-0.0411156	-0.0300234	-0.0125653	0.0183914	0.00824369	-0.0119628	-0.0159831	-0.00127845	0.0351735	0.0466613	0.0303702	0.0170284	0.0197836	0.037846	0.0253655	0.000933133	-0.00998525	-0.000159301	0.0372418	0.0397293	0.00243819	-0.00923181
		m	3	0.0140416	0.0382885	0.0561756	0.0377365	0.0221367	0.0226107	0.0222431	0.00864726	0.011639	-0.0210387	0.0331183	0.0495025	0.0719964	0.0709414	0.0644297	0.0595616	0.0411742	0.0379658	0.0528244	0.0185588	0.0296018	0.0693877	0.0848759	0.056618	0.0326691	0.0299508	0.035301	0.0330064	0.0419847	-0.000710123	0.00508496	0.0326574	0.0452026	0.0297123	0.0174228	0.0171035	0.0078356	-0.0148515	-0.0185516	-0.0495554	0.0153034	0.033611	0.0649507	0.0461648	0.0194201	0.0197644
		m	4	0.00937587	0.0383611	0.0617365	0.0320915	-0.000686052	-0.00372339	0.00627844	0.0536693	0.0922236	0.0634063	0.0236216	0.0379427	0.0458858	0.028925	0.0103308	0.0100103	0.0139091	0.0543176	0.084689	0.0658082	0.00502465	0.000738303	0.0356814	0.055098	0.0373915	0.0322634	0.0202507	0.0549129	0.102391	0.0802165	0.0302822	0.0310537	0.0411523	0.0380013	0.0209099	0.0215337	0.0231622	0.0538012	0.0817118	0.0615221	-0.00594515	0.00235307	0.0334999	0.0330451	-0.00222765	-0.014769
		m	5	0.0231651	0.056875	0.0812384	0.0298682	0.00698668	-0.0102357	-0.0168729	0.0260234	0.0439824	0.0217862	0.0127094	0.050311	0.100211	0.0721901	0.0377822	0.0106391	-0.0097569	0.0379993	0.0661667	0.0263733	0.0334207	0.0771599	0.0934437	0.0442656	0.0187242	0.0105508	0.00716474	0.0619014	0.0787225	0.0249446	0.0229592	0.0638262	0.0740347	0.0347862	0.0116092	-0.00195677	-0.0071623	0.0322207	0.0569029	0.0200532	0.00928292	0.0437666	0.0883625	0.062842	0.030065	0.00890741
		m	6	0.00127706	0.0178841	0.0570151	0.0584446	0.0250297	-0.0144786	-0.0363268	-0.0134743	0.0471476	0.0518038	-0.00634426	0.00729259	0.0613034	0.0782163	0.0549609	0.00533092	-0.0362043	-0.0228707	0.03753	0.0477535	0.0127316	0.0305294	0.0517071	0.0551748	0.0252939	0.00257239	-0.0136479	0.00523457	0.0461594	0.0476195	-0.00226024	-0.000414616	0.0203281	0.0433961	0.0252967	-0.00364097	-0.0138944	-0.00166932	0.0355396	0.044852	-0.00373752	0.0179764	0.0584219	0.0517256	0.0176922	-0.0202548
		f	7	-0.000351352	-0.00149862	-0.00607285	-0.00839333	-0.0307377	-0.0247218	-0.00874096	0.00610379	0.00430459	-0.0010824	0.00476854	0.000334534	0.00323049	0.00439683	-0.0158821	-0.0142115	-0.0104411	-0.000361885	0.0101435	0.00868496	0.00607592	0.00789676	-0.00052901	-0.0163514	-0.0419938	-0.03207	-0.0115156	-0.00252411	0.000229373	-0.00399544	0.0154784	0.000109255	-0.0185601	-0.0184382	-0.0223845	-0.0146764	0.00186402	0.00102818	-0.00306701	0.00502391	0.008733	0.0004551	0.00941317	0.0169845	-0.0106705	-0.0216338
		m	8	0.0703203	0.0867807	0.100232	0.0892423	0.0595153	0.0448398	0.0488228	0.0655976	0.0778102	0.0680923	0.0628403	0.0750718	0.0967893	0.113751	0.10005	0.0654595	0.0418799	0.0531704	0.0821053	0.0858542	0.0610142	0.0799914	0.105561	0.118608	0.0955326	0.0647945	0.0524644	0.0654666	0.0881489	0.0758315	0.0583846	0.0668175	0.0716207	0.0734192	0.069946	0.0635639	0.0550108	0.0483826	0.0554169	0.0606054	0.0605	0.0847617	0.117679	0.119712	0.0728443	0.0158458
		f	9	-0.00420862	-0.00826144	0.0280349	0.0541091	0.0514856	0.0373065	0.0233377	0.0374013	0.059261	0.0545873	0.00803011	0.00132607	0.0432204	0.0677662	0.0596568	0.0445266	0.0366026	0.0559506	0.0866075	0.082591	0.0359316	0.0430067	0.0537906	0.0393771	0.0285261	0.0129052	0.0016504	0.0230162	0.048899	0.0354212	0.0346891	0.0329436	0.0317782	0.0170521	0.0129868	0.00500137	-0.00962481	-0.00040283	0.0252777	0.0321772	0.0074323	-0.00621869	0.0229326	0.0309852	0.0332526	0.0298156
		m	10	0.00409828	0.0213098	0.0591987	0.0889659	0.0816673	0.0387446	0.00129804	0.0153166	0.0538806	0.03804	0.0155969	0.0203925	0.0575434	0.0952995	0.110162	0.0763922	0.0420065	0.044411	0.0687245	0.0494012	0.00104892	0.00167596	0.0259492	0.0424432	0.0514501	0.019852	-0.00693481	0.00392319	0.0357304	0.0257663	0.00341645	0.00646347	0.0263171	0.0440705	0.0466159	0.0192185	-0.00408345	-0.00337462	0.0199837	0.0150647	0.0286307	0.0401136	0.0758156	0.115747	0.126146	0.088885
		f	11	-0.0238612	0.0269708	0.0320009	-0.00210194	-0.0406296	-0.027884	-0.035088	0.00161804	0.0456505	0.0169609	-0.00428206	0.0364546	0.0373335	0.0144356	-0.0139064	0.000147899	-0.0118093	0.0226613	0.0650751	0.0303183	-0.0113299	0.0198255	0.00189607	-0.0213695	-0.0448502	-0.0252893	-0.0307471	0.00673648	0.0226327	-0.0047502	-0.0116481	0.0285196	0.0180911	0.00462558	-0.0170618	-0.0106059	-0.0118636	-0.0054116	0.00814907	-0.00940867	-0.0210865	0.0173565	0.023731	0.0041783	-0.0341404	-0.0151657
		m	12	0.0139398	0.0578754	0.056313	-0.00804968	-0.0550668	-0.0491487	-0.0426051	0.011764	0.0286561	0.00558351	0.0283429	0.0702146	0.0859774	0.0590431	0.030175	0.00925717	0.000442675	0.039229	0.0590192	0.0371761	0.029641	0.0666254	0.0680675	0.0219004	-0.00907253	-0.0146135	-0.00981016	0.0359124	0.0445425	0.0253769	0.0305221	0.0541032	0.0496301	0.00880717	-0.0206342	-0.0229069	-0.0249973	0.0105593	0.0221305	0.0101586	0.0153897	0.0483983	0.0547399	0.0168171	-0.0243428	-0.025049
		f	13	-0.00551637	0.0441877	0.0366255	0.00320717	-0.00530772	-0.0161771	-0.0152285	0.0147359	0.0172666	0.00346046	-0.000555382	0.0504736	0.06884	0.0337905	0.00840979	-0.00361731	0.00359591	0.0448568	0.0495919	0.014967	0.0184079	0.0432175	0.0456875	0.0229716	0.00378742	-0.0126803	-0.0139719	0.0202378	0.0237817	-7.79938e-05	0.0147949	0.0329805	0.0168591	0.0115681	0.0106826	0.00617168	-0.00713864	0.00504065	0.0169207	0.0116468	-0.0133331	0.00750599	0.020909	0.0185533	0.00159798	-0.00943503
		f	14	0.00130071	0.00730808	0.0292891	0.0288783	-0.00135483	-0.0171041	-0.0179999	0.00315236	0.0298671	0.00656846	-0.00768737	-0.0249271	0.00695255	0.0592987	0.05823	0.0436112	0.0220572	0.0151189	0.0303187	0.0285341	-0.0080059	0.012638	0.0476821	0.0495249	0.012641	-0.00576537	-0.0199228	0.0121563	0.0456404	0.014787	-0.000857975	-0.00487862	0.0168898	0.0320227	0.0223221	0.0133305	0.00108238	0.00917215	0.0288844	0.00305219	-0.0067599	-0.00969451	0.0190717	0.0464116	0.0161912	-0.012524
		m	15	0.0301162	0.0137862	0.0287558	0.0312499	0.0231684	0.0153907	0.0221348	0.0379769	0.0580504	0.0386845	0.0247942	0.0162683	0.0398421	0.0352277	0.0239647	0.0193284	0.0226477	0.0412206	0.0558984	0.0362202	0.024885	0.0256353	0.0425971	0.024346	0.0132341	0.00919471	0.014251	0.0290687	0.04835	0.026371	0.0315343	0.0271433	0.0382257	0.0162089	0.00535218	0.00269562	0.00507716	0.0267479	0.0457228	0.0328423	0.0222694	0.000863688	0.0200791	0.0249207	0.0182235	0.0136734
		f	16	-0.00744765	0.0121375	0.0504407	0.0440967	0.0183518	0.00549981	0.00277845	0.0298473	0.0857036	0.0466875	-0.0376191	-0.0162597	0.0470065	0.0651856	0.0421691	0.0199421	0.00398155	0.0344414	0.103753	0.0579196	-0.00376737	0.0119882	0.0508381	0.0500369	0.0303076	0.0234968	0.0249594	0.0466849	0.0949501	0.0440316	-0.0107176	-0.00182478	0.0360967	0.0433433	0.0368852	0.0349791	0.0353597	0.0492718	0.094759	0.0538146	-0.0200417	-0.00227034	0.0451616	0.0457302	0.0159458	0.00202641
		f	17	0.0483048	0.05403	0.0965628	0.125517	0.0715604	0.00492415	0.00793283	0.0457865	0.110574	0.117999	0.0536124	0.0477166	0.0810256	0.118036	0.0900897	0.0509068	0.0520509	0.0718182	0.123037	0.126914	0.0397806	0.0458872	0.0795364	0.0985937	0.0576255	0.0214052	0.0313505	0.0627349	0.11432	0.109587	0.0185832	0.0234477	0.0504794	0.0587266	0.0190853	-0.00954411	-0.000466541	0.0343416	0.0848366	0.0813179	0.0441322	0.0460937	0.0818626	0.106704	0.0591457	0.00676767
	48/2=24	f	1	-0.0185203	0.00922862	0.0524774	0.0611686	0.0268423	0.0155218	0.022541	0.029861	0.0278901	-0.00340756	-0.0234159	0.00378903	0.0562205	0.0781413	0.0305568	0.0022353	0.00797207	0.0319197	0.0379575	0.003439	0.00909981	0.0271451	0.0488743	0.0666774	0.0477955	0.0461614	0.0541671	0.0569066	0.0501318	0.0270022	-0.00277351	0.00730032	0.0398833	0.072436	0.0479673	0.0332504	0.048279	0.0476654	0.0406147	0.0176338	-0.0296595	-0.00174847	0.039765	0.0437755	0.00618087	-0.0124349
		f	2	-0.0140353	0.0212261	0.0444448	0.0342727	0.00397488	-0.0104618	-0.00339581	0.0290677	0.0357878	0.00639013	-0.00991581	0.0268597	0.0534954	0.0562389	0.0292937	0.00404712	-0.000103656	0.0339493	0.0435688	0.0103531	-0.0117397	0.0251964	0.0308536	-0.000907711	-0.0084237	-0.000835668	0.0124064	0.0394228	0.0192156	-0.0109544	0.00631314	0.0256119	0.0416943	0.0541869	0.0573427	0.052961	0.0366921	0.042811	0.0334337	0.00330459	-0.00451322	0.0188393	0.0415702	0.0408068	0.0107967	-0.00732998
		m	3	-0.0034024	0.0240726	0.0568994	0.0439741	0.0078058	-0.00670468	-5.06882e-05	0.0208672	0.0491564	0.0139871	0.00742412	0.0312836	0.0772424	0.083258	0.049624	0.0194476	0.012072	0.0356102	0.068832	0.0419426	0.00548902	0.0485716	0.0796186	0.0553529	0.0139712	0.00344653	0.00861799	0.0436549	0.0634658	0.0157666	-0.00978938	0.00972871	0.0189516	-0.0106381	-0.0125246	-0.00387684	0.000556014	0.0135352	0.0109883	-0.0182076	-0.00623144	0.0292338	0.0810014	0.075246	0.00836736	-0.0204022
		m	4	0.0129734	0.041728	0.0703118	0.0407529	-0.00278786	-0.00889851	-0.00428112	0.0361066	0.0756792	0.0508667	0.0131975	0.0354808	0.0577341	0.0351136	0.00145804	0.00251351	0.0102054	0.039982	0.0689234	0.0484303	0.00720469	0.00449874	0.0484038	0.0611158	0.0415311	0.0270692	0.0120623	0.0411471	0.0779216	0.0741018	0.0316441	0.0279492	0.0473131	0.0472447	0.0322402	0.0277453	0.0196336	0.0466199	0.0774353	0.0683217	0.00157429	0.00680196	0.0471077	0.0356759	-0.00638887	-0.0190528
		m	5	0.00683899	0.0354663	0.0474714	0.0131762	0.00146427	-0.00182805	-0.00758424	0.0204455	0.0386353	0.0186548	0.00683651	0.0381333	0.0777865	0.055498	0.0214956	0.00534731	-0.0115234	0.0232825	0.0532273	0.024066	0.025749	0.0611799	0.0753689	0.0359715	0.0127644	0.01648	0.013527	0.048487	0.0513498	0.0102615	0.0112403	0.0391024	0.0493254	0.017978	0.00456809	0.0064044	0.00321727	0.0269912	0.0418327	0.0141148	-0.00680986	0.0216938	0.0604735	0.0405405	0.013892	0.00422347
		m	6	0.0139406	0.00300821	0.0224115	0.0312263	0.0162195	-0.00927423	-0.0336116	-0.021093	0.0281381	0.0433743	0.0185965	0.00953655	0.0410924	0.0587262	0.0373335	0.00252811	-0.0310358	-0.0166197	0.0355747	0.0544672	0.0231562	0.00975148	0.025746	0.026116	0.0168893	0.00454965	-0.00980026	0.00883324	0.0325966	0.0390534	0.0261681	-0.00431166	0.00541256	0.0319275	0.0340173	0.012798	-0.00313372	0.006128	0.0341037	0.044212	0.000806867	0.00442251	0.0253802	0.0251237	-0.00220273	-0.0215793
		f	7	-0.0137771	-0.0175804	0.000837743	0.0165592	-0.00258523	0.00651045	0.0138408	0.0253071	0.0199405	-0.00769937	-0.0183418	-0.021663	0.00350712	0.0219878	0.00996253	0.0131953	0.0128546	0.0194851	0.0198464	-0.00502042	-0.0148107	-0.0188587	0.000133806	0.00635826	-0.007362	0.00232696	0.0101381	0.0203182	0.0164206	-0.00934066	-0.00782852	-0.0267226	-0.0127011	0.00331312	0.00374745	0.0216995	0.0272645	0.0248867	0.0160186	-0.00580706	-0.00613791	-0.0117771	0.0147842	0.0326111	0.00987147	0.00336753
		m	8	0.0387603	0.0651062	0.0929936	0.0900768	0.0485047	0.0282298	0.0379457	0.0690981	0.0826166	0.051603	0.0392521	0.0529893	0.0915463	0.107868	0.0713642	0.022698	0.00272194	0.0404632	0.0788888	0.0653925	0.0404813	0.0646692	0.105816	0.103134	0.0630065	0.0329413	0.0272211	0.0579591	0.0797958	0.0533783	0.0459825	0.0510512	0.0635747	0.0687018	0.0588606	0.0584695	0.044173	0.0431768	0.0442222	0.0423262	0.0367086	0.0664233	0.115703	0.113673	0.0430765	-0.0204315
		f	9	0.025097	0.0241147	0.0549064	0.0763701	0.0674129	0.0459164	0.0462834	0.0544939	0.0689048	0.0552874	0.0390297	0.0350211	0.060315	0.0768281	0.0702453	0.0476705	0.0541928	0.0660781	0.086265	0.0775907	0.0111946	0.0326283	0.0545478	0.0574483	0.037274	0.0182063	0.025482	0.0457964	0.0522995	0.0262696	0.0144081	0.0215146	0.0293194	0.0340434	0.0340837	0.0227582	0.0266976	0.0405253	0.0450306	0.0316366	0.0289477	0.0238931	0.0406616	0.0428139	0.0368125	0.0283409
		m	10	0.00492251	0.0154411	0.0617257	0.0794594	0.0512017	0.0026423	-0.0215522	-0.00069399	0.065784	0.0726505	0.0157987	0.0104481	0.0548969	0.0799002	0.0718237	0.0326918	0.0153971	0.0191083	0.0614103	0.0672985	-0.00255947	-0.00335433	0.0230282	0.0250894	0.0107118	-0.0109825	-0.00892055	0.00488557	0.0450791	0.0393642	-0.00336232	0.00241953	0.0273459	0.0354327	0.0247597	0.00317269	-0.00313974	0.00374311	0.0377853	0.0435866	0.0321994	0.0272234	0.0723493	0.0957971	0.0828583	0.0320036
		f	11	0.00261544	0.0384237	0.0447801	0.0197361	-0.00121986	-0.0163789	-0.0121619	0.0237727	0.0322586	0.00242973	0.0114833	0.0451068	0.056026	0.0424689	0.0205227	0.00284422	0.00440618	0.0464426	0.0557758	0.0211784	-0.0021136	0.0197712	0.0112505	0.00875342	-0.000666588	-0.0150177	-0.00958027	0.0146528	0.00824928	-0.0188126	0.0118315	0.0194205	0.0128482	0.025097	0.0264172	-0.00681739	-0.0101397	0.00333028	-0.0054506	-0.0195507	-0.0119799	0.0393051	0.0468106	0.0215414	-0.00993258	-0.0239919
		m	12	0.0113739	0.0272205	0.0250675	-0.0229408	-0.0691177	-0.0586688	-0.0367322	0.00134747	0.0326025	-0.0098503	0.013054	0.0272447	0.0441877	0.0397746	0.0123826	0.00909566	0.0142452	0.0368631	0.069043	0.0336449	0.0169503	0.0341132	0.0337295	0.00581277	-0.0267242	-0.0157417	-0.00459195	0.0244893	0.0395175	0.0119117	0.0154749	0.0285801	0.0220969	-0.00305652	-0.0263509	-0.0275117	-0.0154837	0.00708705	0.0161939	-0.00772261	0.00989657	0.0209783	0.0305642	0.0101514	-0.0348354	-0.0358779
		f	13	0.00303498	0.0339302	0.047735	0.0141212	0.00122118	-0.0145332	-0.0250801	0.015769	0.0290814	0.0228261	-0.00286008	0.0327757	0.0619837	0.024577	0.00293565	-0.0139493	-0.0208358	0.0318468	0.0404491	0.0193343	0.0228325	0.040324	0.0508031	0.0177341	-0.0105643	-0.0298747	-0.0314584	0.0220255	0.0310904	0.0141315	0.0230705	0.0307254	0.0285704	0.015832	0.00510423	-0.00758627	-0.00930641	0.00704064	0.0284338	0.023774	-0.0115953	0.00589904	0.0418505	0.0198853	0.0124285	-0.0103876
		f	14	-2.9887e-05	0.0136084	0.0408656	0.0241929	-0.0100973	-0.0211036	-0.0240918	-3.42474e-05	0.0209747	-0.00500181	-0.0254406	-0.0275124	0.00587009	0.0377297	0.0353754	-0.00352999	-0.0180281	-8.43993e-05	0.00787324	0.000792908	-0.0075248	0.0168829	0.0475885	0.0321372	-0.00267432	-0.0236146	-0.038981	0.00692064	0.0290625	-0.005794	0.0014692	0.00656042	0.0273503	0.0210725	0.00128295	-0.00348009	-0.0171295	0.00576361	0.0190987	-0.00678707	-0.0185356	-0.0116748	0.0233895	0.0291168	-0.00209711	-0.0360063
		m	15	-0.0174512	-0.0137635	0.00897422	0.0320037	0.0391782	0.0163093	-0.033722	-0.0445481	-0.0103611	0.0107632	-0.00992904	-0.00290753	0.0238364	0.0445915	0.0427776	0.0126743	-0.0231243	-0.0268533	0.00288492	0.010891	-0.0101947	0.00100422	0.0245281	0.0345778	0.027061	-0.00290279	-0.0314288	-0.0248131	0.00746334	0.0122295	-0.00758878	-0.00463018	0.0047321	0.0150806	0.0202783	0.00946873	-0.0244778	-0.0230435	0.00632302	0.0216967	-0.00537344	-0.00198078	0.0126858	0.03403	0.0384893	0.0137614
		f	16	-0.0126717	0.0111219	0.0645644	0.0650483	0.0250829	-0.00566367	-0.0194057	0.00582142	0.0430856	0.00967103	-0.0360565	-0.0111253	0.0596729	0.0715207	0.0262141	0.00494252	-0.0224866	-0.00207509	0.0522974	0.0141418	-0.0132241	0.0127315	0.0586482	0.0603378	0.0186187	0.00819825	0.00633089	0.021191	0.0502014	0.00889725	-0.0228687	-0.00453645	0.0429419	0.0499928	0.0286745	0.0177554	0.0114679	0.0219341	0.0531924	0.0229212	-0.0201694	-0.000460022	0.0576883	0.0631579	0.0189338	-0.00903095
		f	17	0.041687	0.0339436	0.0954815	0.107866	0.0820377	0.0292464	0.0026603	0.049553	0.0895974	0.0962394	0.0329995	0.0245416	0.0821762	0.106265	0.0981972	0.051219	0.0194175	0.0505733	0.0773444	0.090698	0.0335404	0.0379764	0.0756288	0.0819808	0.0608388	0.0302539	0.0214827	0.0563735	0.0867117	0.0903114	0.0184016	0.0158298	0.045172	0.0334245	0.0178485	-0.00255123	-0.000621274	0.0328248	0.0690828	0.0717663	0.0310162	0.0258294	0.081694	0.0934864	0.0705414	0.024813
	48/4=12	f	1	-0.0110867	0.0230476	0.058349	0.0446596	0.0185134	0.00697592	-0.00442188	0.0180942	0.0466996	0.017236	-0.00739792	0.0247438	0.0650242	0.0624006	0.0191384	-0.00596751	-0.0252779	0.00776212	0.0489846	0.0248882	0.0126204	0.0386313	0.0500071	0.0416016	0.0324572	0.0288409	0.0209013	0.037476	0.0468422	0.0298009	0.00756726	0.0280675	0.0460321	0.0495513	0.0372153	0.0284794	0.0230269	0.037921	0.0442686	0.0337643	-0.0192025	0.0160947	0.0526246	0.0509365	0.012221	-0.0121871
		f	2	-0.0142068	0.00999305	0.0394121	0.0243817	-0.00470956	-0.0186867	-0.0201708	0.00801518	0.0172372	0.00168452	-0.0212315	0.00639023	0.0447964	0.046184	0.0226731	0.00558215	-0.0122626	0.01441	0.021146	0.00606866	-0.00513002	0.0202223	0.0249423	-0.00194064	-0.00892005	-0.00717676	-0.00167049	0.0232678	0.00181912	-0.0161575	-0.0078007	0.00740654	0.0320255	0.0527995	0.0576073	0.0500974	0.0270079	0.0217096	0.00573353	-0.00645941	-0.019543	0.00220572	0.0401107	0.0414593	0.0112459	-0.0059822
		m	3	-0.0162386	0.00202678	0.0416655	0.0493245	0.043538	0.0375553	0.0496013	0.0573403	0.0612318	0.0245999	-0.016816	0.00216358	0.0511535	0.0683504	0.0585107	0.0425583	0.051526	0.0619564	0.0860025	0.0566793	0.00221944	0.0378193	0.0740207	0.0648878	0.0482976	0.0397463	0.0560287	0.0634652	0.0716727	0.0243564	-0.0206351	0.004608	0.0279149	0.0389085	0.0507011	0.0551045	0.0668458	0.0575486	0.0304698	-0.0088913	-0.024487	0.00290418	0.0592197	0.0529408	0.0182194	0.00615652
		m	4	0.00837046	0.0427699	0.066812	0.0366223	-0.00913781	-0.0156539	-0.00134592	0.0500224	0.0870418	0.0556881	0.0183593	0.0445159	0.0580038	0.0304399	0.00160863	-0.000325092	0.0100128	0.048877	0.0790894	0.0485842	0.00503756	0.0125722	0.0460332	0.0648801	0.0558225	0.04019	0.0252734	0.075462	0.11395	0.0859745	0.0197925	0.0333307	0.0508218	0.040014	0.0274144	0.0248231	0.0300305	0.0683893	0.0980969	0.0744732	-0.0138878	0.0071554	0.0414181	0.0320062	0.000237149	-0.0104589
		m	5	0.0125777	0.0451942	0.0669527	0.028181	0.00921188	0.0223609	0.0153921	0.0509677	0.0504497	0.0240899	0.0027944	0.0396103	0.0881789	0.0642584	0.0353656	0.0269085	0.00879986	0.0491579	0.0638662	0.0255572	0.0264087	0.0689814	0.0866433	0.0460211	0.0294817	0.0386375	0.0348909	0.0767177	0.0813284	0.0308018	0.0098538	0.0488518	0.0599227	0.0271385	0.0192427	0.0255849	0.0205465	0.0484139	0.0606866	0.0252982	-0.0077658	0.0203253	0.0754777	0.0491312	0.0222434	0.0211913
		m	6	0.00326197	-0.00256476	0.0323961	0.053666	0.0391432	0.0087123	-0.00949224	0.0141505	0.0530386	0.054418	0.000270814	-0.00189146	0.047954	0.0897257	0.0854464	0.035574	-0.00412981	0.0160452	0.0581667	0.065684	0.0183302	0.0128666	0.031022	0.0500021	0.0432429	0.0166798	0.00328166	0.0230071	0.0554253	0.0552767	0.0175799	-0.00729432	0.0167663	0.0488434	0.048563	0.0215219	0.00420149	0.0144822	0.0473819	0.057854	-0.00838755	0.00148771	0.0364843	0.0481627	0.0235455	-0.00614579
		f	7	-0.0566534	-0.0526405	-0.0333975	-0.0410985	-0.0435798	-0.0183386	0.00156666	0.0280968	0.0539162	0.0346612	-0.0561782	-0.051445	-0.0283783	-0.0277605	-0.0228728	-0.00562707	0.0110196	0.0277321	0.0489276	0.0339614	-0.0590049	-0.0493615	-0.0367748	-0.0533325	-0.0475412	-0.0253212	0.00141032	0.0231242	0.0481377	0.030439	-0.0531777	-0.061055	-0.0519597	-0.048502	-0.0206287	0.0008125	0.0163539	0.0262818	0.0339398	0.0259333	-0.046731	-0.0445585	-0.013948	-0.0148917	-0.0221569	-0.0169809
		m	8	0.0632608	0.0855654	0.0970454	0.0843848	0.0429707	0.0408196	0.0540533	0.0832531	0.103484	0.0826681	0.0479885	0.0565542	0.0821857	0.110123	0.0861255	0.0525688	0.0256416	0.0480463	0.0911584	0.0982178	0.054012	0.0743125	0.0971237	0.113463	0.0792748	0.0547721	0.0377864	0.0646177	0.0983984	0.0870374	0.0646158	0.070862	0.0681613	0.0734488	0.0634579	0.0652961	0.0597788	0.0590064	0.0689555	0.0795762	0.0468399	0.0800245	0.115459	0.115322	0.046076	-0.00205325
		f	9	0.0228849	0.0334402	0.0549531	0.0721838	0.0812737	0.0763941	0.0570955	0.0530595	0.0712818	0.0523541	0.0434429	0.0572454	0.0791441	0.0934437	0.0968795	0.0816404	0.066971	0.0685086	0.0926408	0.0739027	0.0250235	0.0383483	0.0529555	0.0435668	0.0223449	0.0139972	0.0127547	0.0347153	0.0573935	0.0356456	0.0234344	0.0289918	0.0290933	0.0239012	0.0151397	0.0109884	0.0133518	0.0233302	0.0464524	0.0364275	0.0276493	0.0353049	0.0479258	0.0500534	0.0502177	0.0459322
		m	10	0.0142499	0.00398573	0.0531631	0.0862767	0.0762473	0.0468802	0.0122034	0.0225895	0.070645	0.0711085	0.0209765	0.00275359	0.0449013	0.0990794	0.104639	0.0878418	0.0623122	0.0435262	0.0699508	0.0721024	0.00315829	-0.00596006	0.0165275	0.0470376	0.0385553	0.0208735	0.0101287	0.0125112	0.0422249	0.0448597	0.00948426	-0.00435856	0.0223402	0.0484049	0.035268	0.0284688	0.00454013	-0.00482911	0.0283155	0.0392385	0.0342923	0.0147783	0.0597876	0.114234	0.114746	0.0906322
		f	11	-0.0310145	0.0381367	0.0736113	0.0559389	0.0200522	-0.00211271	-0.0115404	0.00969071	0.0417757	0.00825591	-0.0106108	0.045663	0.0811311	0.0773571	0.0519465	0.0238977	0.012254	0.0315184	0.0609692	0.0204248	-0.0123181	0.0277458	0.0323817	0.0132333	0.00672669	-0.00161959	-0.0127541	0.0137092	0.0234072	-0.013679	-0.00709748	0.0217001	0.0331261	0.0555925	0.0650942	0.021289	0.00786343	0.0143405	0.010905	-0.00998666	-0.0303047	0.0375675	0.0691882	0.0439338	0.00646436	0.00248397
		m	12	-0.00966213	0.0328243	0.0356221	-0.0134554	-0.0555427	-0.0527056	-0.037109	0.0036027	0.0413567	0.0234193	0.00860358	0.03026	0.0561569	0.056604	0.0455173	0.0234905	0.0192468	0.0468141	0.0735869	0.0482573	0.00680787	0.0407074	0.047552	0.0199605	-0.00177236	-0.00640183	0.000994174	0.028156	0.0535713	0.0314141	0.00619205	0.0343979	0.0384595	0.00861793	-0.0110773	-0.0152189	-0.0205681	0.00777917	0.0253794	0.0127109	-0.00417466	0.020696	0.0397556	0.0193972	-0.0184354	-0.0290713
		f	13	-0.00834762	0.0294276	0.0493172	0.0445734	0.0120846	-0.0058891	-0.0084985	0.0393669	0.0412584	0.0277346	-0.00618507	0.0337521	0.0727119	0.0748405	0.0332377	0.0134456	0.0128175	0.0603144	0.0575505	0.0233486	0.0194726	0.041765	0.0496742	0.0338626	-2.58483e-05	-0.0126284	-0.00555985	0.0365071	0.0342189	0.0155964	0.0191924	0.0255516	0.0215812	0.0274993	0.015143	0.000802095	0.000869844	0.0149903	0.0271801	0.0219997	-0.0204247	-0.00233679	0.0428789	0.0503129	0.0185955	-0.00158093
		f	14	-0.0275217	-0.016579	0.0230256	0.0184403	-0.0177039	-0.0222847	-0.0150054	0.00459616	0.0213418	0.0131851	-0.0123521	-0.0182538	0.0182418	0.0467759	0.0495962	0.048641	0.0515485	0.0473054	0.0442531	0.0242582	-0.0156821	0.00992445	0.0548357	0.0400379	-0.00559918	-0.0167719	-0.0131011	0.0157933	0.0434233	0.0186683	-0.0222997	-0.0077827	0.0321501	0.0317101	0.018885	0.0159517	0.00996158	0.0162176	0.0254565	0.0143991	-0.0196881	-0.0199053	0.0228516	0.030737	-0.000681393	-0.0144212
		m	15	0.0164216	-0.00716927	0.00449995	0.0281936	0.0452715	0.0250465	-0.00475021	-0.0108233	0.018968	0.0305716	0.0130522	-0.00207923	0.0191345	0.0362015	0.0420059	0.0241921	-0.00095325	0.00139442	0.0312496	0.032186	0.0104289	-0.00222175	0.0205173	0.0184492	0.0185288	0.00349273	-0.0125	-0.00309816	0.0278609	0.0287896	0.032531	0.0065923	0.00224485	0.00376824	0.0146593	0.00458937	-0.0137103	-0.0145822	0.0187481	0.0354408	0.0233801	-0.00461237	0.00525546	0.0240001	0.0454982	0.0273107
		f	16	9.11944e-05	0.0167423	0.0389925	0.0283159	0.0204298	0.022339	-0.000925622	0.00950063	0.0429731	0.0152265	-0.0102018	0.00691571	0.0392156	0.0635044	0.0689868	0.0627115	0.0133737	0.0175353	0.0511629	0.0146816	-0.00329851	0.0214313	0.0456698	0.0322241	0.0395245	0.0447284	0.0197263	0.0167977	0.0424593	0.0178233	-0.00260897	0.00950615	0.0339228	0.0328612	0.0585798	0.0698253	0.0395446	0.0255891	0.0494466	0.0263755	-0.00486393	0.00958638	0.036265	0.0370532	0.0196091	0.0246362
		f	17	0.086224	0.0859406	0.106605	0.119959	0.0995973	0.0464049	0.016509	0.0364205	0.0840754	0.0739886	0.0939659	0.0806286	0.100185	0.124244	0.115709	0.076275	0.0439058	0.0448904	0.081397	0.0692985	0.0613202	0.0486687	0.0677958	0.0791216	0.0666324	0.0428596	0.0354131	0.0460475	0.0776419	0.0620032	0.0191057	0.00631571	0.022683	0.0174877	0.00397388	-0.0113789	-0.0111742	0.0201668	0.0620131	0.0498489	0.0684084	0.0694151	0.0911648	0.0995358	0.0666409	0.0230849
[truncated: 114 more columns]

## Sheet: Supplementary Figure 4
	condition	sex	subject
ROI				44										45										47l										IFJp										IFJa
time bin				0-2	2-4	4-6	6-8	8-10	10-12	12-14	14-16	16-18	18-20	0-2	2-4	4-6	6-8	8-10	10-12	12-14	14-16	16-18	18-20	0-2	2-4	4-6	6-8	8-10	10-12	12-14	14-16	16-18	18-20	0-2	2-4	4-6	6-8	8-10	10-12	12-14	14-16	16-18	18-20	0-2	2-4	4-6	6-8	8-10	10-12
	6*2=12	f	1	-0.0177456	-0.0261011	-0.0268194	-0.0168336	-0.0132754	-0.025749	-0.00930771	0.00273415	0.00767755	-0.0138073	-0.00624519	-0.0199469	-0.0284546	-0.0298859	-0.0107691	-0.00660225	-0.00272904	-0.00838693	-0.0188393	-0.0250065	-0.00522235	-0.0103077	-0.0204654	-0.0290799	-0.0117353	-0.00511635	0.00310813	-0.00708146	-0.0129318	-0.0153078	0.017818	0.0278906	0.0488236	0.0408085	0.019293	0.0089598	0.0197915	0.0466599	0.0570106	0.0269995	-0.0125737	-0.00506141	0.00172392	0.00707392	-0.000883072	-0.00120796
		f	2	-0.0113135	-0.0032619	0.00521151	-0.000963378	-0.0188007	-0.0117065	-0.00287641	0.0196517	0.0267804	0.00331735	-0.0128289	-0.00698121	-0.00719657	-0.019222	-0.028356	-0.0152512	-0.00450815	0.0103523	0.0112272	-0.00765817	-0.00633891	-0.00437916	-0.0158232	-0.0312299	-0.0271004	-0.0127276	-0.00840974	0.000534784	-0.00202266	-0.0142645	-0.0167258	0.0339286	0.0934794	0.0793436	-0.00339902	-0.0314265	-0.00773147	0.0478788	0.0676074	0.0142729	-0.0109089	0.00923463	0.0478105	0.0586463	0.00893275	-0.0258181
		m	3	0.0166982	-0.00259087	-0.0031511	0.00621434	0.00193509	-0.000107659	-0.00641384	0.00900708	0.0368776	0.0324732	0.0124264	-0.00190926	-0.0107754	-0.00612796	-0.00784435	-0.0102748	-0.0124802	-0.00201698	0.0243256	0.0203455	0.0148637	0.00841329	-0.0070454	-0.00471608	-0.00644248	-0.00860847	-0.015627	-0.0140344	0.011551	0.0195462	0.020126	0.0206579	0.0515307	0.0510586	0.0158921	0.0113062	0.00735103	0.0305063	0.056526	0.0244065	0.00167372	-0.00347202	0.00789092	0.0197192	0.00484451	0.00366715
		m	4	0.0111672	-0.00119147	-0.00830935	-0.0100996	-0.0093499	-0.00870052	-0.0176483	-0.000306382	0.0242283	0.0188916	0.0116506	0.000311125	-0.0143817	-0.0217354	-0.0163451	-0.00790838	-0.0106318	-0.000589894	0.0228696	0.0121754	0.00244339	-0.00598558	-0.0282266	-0.03528	-0.0293499	-0.0180652	-0.0163942	-0.00803183	0.0063703	0.0065432	0.0339958	0.0360738	0.0483822	0.0370254	0.00855028	-0.00557907	-0.0161269	0.0171037	0.0525718	0.0393228	0.0243359	0.0254826	0.0260761	0.0146628	-0.00649831	-0.0174863
		m	5	-0.0208878	-0.0178389	-0.00110653	-0.00357015	-0.00715518	-0.00999018	0.00394787	0.0255069	0.0356881	0.0100776	-0.0168199	-0.0139169	-0.0101907	-0.00290912	0.00268003	0.00232757	0.0111021	0.0226217	0.0387712	0.0136832	-0.00687081	-0.00926797	-0.00862335	0.00239464	0.00410161	0.00856715	0.00978003	0.0151603	0.0230073	0.0148001	-0.000939575	0.0271313	0.0643766	0.0316967	-0.00122085	-0.0150254	-0.00200967	0.0454776	0.064285	0.0368171	-0.0088471	-0.00576341	0.0113076	0.0064002	-0.000686159	-0.00659211
		m	6	-0.0217652	-0.0218314	0.00328559	0.0134125	-0.01235	-0.0217172	-0.0138308	-0.000448794	0.0158455	0.0156674	-0.0409702	-0.0512082	-0.0495429	-0.0298388	-0.0333421	-0.0357369	-0.0172848	-0.0173054	-0.0284305	-0.0201044	-0.0244497	-0.0369067	-0.0334618	-0.024582	-0.0273012	-0.026261	-0.0122705	-0.00959441	-0.0106884	-0.00796406	-0.0184488	-0.000816039	0.0164333	0.0108554	-0.0249708	-0.0279793	-0.0192661	0.0052183	0.0228168	0.0117832	-0.0145018	-0.00685787	0.0123355	0.00669122	-0.0286075	-0.0312851
		f	7	-0.0219969	-0.0302926	-0.0315741	-0.0274728	-0.0159824	-0.0130653	-0.0136327	-0.0151693	-0.0123476	-0.0158339	-0.0416334	-0.0463163	-0.0593136	-0.0657127	-0.0438724	-0.033834	-0.0235343	-0.0286941	-0.0385756	-0.0441439	-0.0212186	-0.026917	-0.0412126	-0.04073	-0.0213454	-0.011038	-0.00216989	-0.00679978	-0.010688	-0.0167813	0.0165679	0.0314997	0.0635921	0.0646193	0.0443661	0.0200607	0.00853743	0.0153402	0.0356957	0.0213369	-0.0120333	-0.0164793	-0.00322388	0.0110954	0.0190624	0.0101623
		m	8	-0.0104208	-0.0145622	0.014565	0.0241591	0.0101167	-0.00434365	-0.000852109	0.0197912	0.0311269	0.0106583	-0.00327997	-0.00337494	-0.00902805	-0.014206	-0.0074365	-0.00253694	-0.00282499	-0.00308213	-0.013006	-0.015835	-0.0077604	-0.0210406	-0.0156463	-0.0126514	0.00182343	0.000808048	0.00154363	0.00713134	0.0113541	0.00219757	0.00837648	0.0289195	0.0834382	0.108645	0.0570677	-0.00936581	-0.0126554	0.0283603	0.0506756	0.014739	-0.00154192	0.00973677	0.0536591	0.0650901	0.0212952	-0.0232939
		f	9	0.0163071	0.00807737	0.0099371	0.00931363	0.00658204	0.00496626	-0.00604908	-0.0043793	0.0186585	0.0226389	0.00716225	0.00620919	0.00668928	0.0101883	0.0122539	0.0142686	0.0036146	-0.00211103	0.0113652	0.0158376	0.00405327	-0.00179686	-0.00811301	-0.00764774	-0.0047935	0.00117234	-0.0077882	-0.0131662	-0.0101582	-0.000281982	0.0195237	0.0268851	0.0484339	0.0437077	0.0125736	-0.0112108	-0.0217982	-0.0127971	0.00914597	0.0200193	0.0210294	0.0270893	0.0459351	0.0426692	0.0136388	-0.00399678
		m	10	-0.00622324	-0.0198731	-0.0227194	-0.0121469	-0.00767441	-0.00918444	-0.00612716	0.0128051	0.0324202	0.0328245	-0.0199544	-0.0188821	-0.0199418	-0.016608	-0.0111658	-0.0116933	-0.0138284	-0.0184166	-0.0166389	-0.00813941	-0.00880721	-0.00695984	-0.0180997	-0.0214405	-0.0147252	-0.0109975	-0.0126446	-0.0103051	-0.00862744	-0.0101227	-0.0137026	-0.00613187	0.00458316	0.019488	0.0184601	0.00380856	0.000457398	0.0161333	0.0296976	0.0191049	-0.00932192	-0.00774137	0.0100945	0.037934	0.0373011	0.0217965
		f	11	-0.0314005	-0.0365496	-0.0430155	-0.0477979	-0.0492725	-0.043052	-0.0443903	-0.0420514	-0.0336212	-0.0404655	-0.0362221	-0.0341652	-0.0440424	-0.04509	-0.0367402	-0.0331164	-0.044397	-0.0597279	-0.0552708	-0.0440116	-0.0238717	-0.0268321	-0.0325034	-0.0366596	-0.0294998	-0.0142399	-0.019867	-0.0466023	-0.0537998	-0.0346825	0.010489	0.0161124	0.0328092	0.0156438	-0.017189	-0.0335329	-0.0214122	0.0266291	0.0714624	0.0424302	-0.00724507	0.00778927	0.0127602	-0.00712732	-0.0345432	-0.0426823
		m	12	-0.00832736	-0.0104892	-0.00342338	-0.0109868	-0.0229812	-0.0241316	-0.0232043	-0.0143607	0.0113168	0.00438476	0.00679765	-0.00315466	-0.0235842	-0.0284827	-0.0176519	-0.00829103	-0.00826908	-0.0128441	-0.00612268	-0.0128496	0.00323942	-0.00696753	-0.027064	-0.0343443	-0.0234666	-0.0159001	-0.016603	-0.0178585	-0.00986952	-0.0135327	0.00274875	0.0396728	0.0726023	0.0462918	-0.0154386	-0.0428151	-0.0330114	0.021223	0.0659828	0.0475211	-0.0123883	0.00509589	0.0337261	0.0230402	-0.0165375	-0.0400684
		f	13	-0.0133457	-0.0206599	-0.0154957	-0.00773675	-0.0175481	-0.0122974	-0.0181726	-0.0046412	-0.000804497	-0.00992996	-0.013032	-0.0265144	-0.0221076	-0.0120127	-0.0108354	-0.00506448	-0.0150503	-0.0304537	-0.0294231	-0.0156932	-0.0117568	-0.025664	-0.0328968	-0.025133	-0.0163744	-0.0173337	-0.0200095	-0.0317232	-0.0262907	-0.0162412	0.00503528	0.0289791	0.0407448	0.000362344	-0.0175243	-0.0221964	-0.0155934	0.0239729	0.0035354	-0.0169007	-0.00341258	-0.00472424	0.00104943	-0.00999253	-0.0151692	-0.0162079
		f	14	-0.0220003	-0.0316261	-0.0260775	-0.0284514	-0.0276339	-0.0268225	-0.0273694	-0.0341539	-0.0333943	-0.0509704	-0.0214066	-0.0304108	-0.0304237	-0.0370338	-0.0383566	-0.0399011	-0.0357709	-0.0416688	-0.0490723	-0.0671823	-0.016762	-0.0236826	-0.0233863	-0.0308125	-0.0311942	-0.0313189	-0.0284204	-0.0322677	-0.0298915	-0.043665	0.00775275	0.0107467	0.0264049	0.0401538	0.0415929	0.0220237	0.0230433	0.0180275	0.0231542	-0.00859883	-0.0124935	-0.0139158	0.00180619	0.00138068	-0.00176321	-0.0138268
		m	15	0.0105194	0.00464195	0.0045045	0.0103884	0.0194329	0.015763	0.0136616	0.000536151	0.0169692	0.00634816	-0.000177178	-0.00392726	-0.00414104	-0.00234465	0.00820149	0.00684642	0.00736979	-0.0016166	0.0031061	-0.00542552	0.00817304	0.000861722	0.000411632	-0.000229403	0.00742706	0.00837878	0.00921869	-0.00195727	0.00855116	0.00734088	0.0329147	0.0213838	0.0522145	0.0853005	0.0760735	0.0442834	0.0273187	0.0200766	0.0529547	0.0388672	0.0102124	0.00220873	0.0190956	0.0316825	0.0320283	0.019102
		f	16	-0.00863378	-0.0126228	-0.0307044	-0.0198676	-0.0222049	-0.0328226	-0.0251441	-0.011092	0.00108994	-0.00958831	-0.0252152	-0.0221632	-0.0375151	-0.0254823	-0.0210478	-0.0302394	-0.0290931	-0.0238108	-0.0251057	-0.0193838	0.00432328	-0.00391528	-0.0258602	-0.0219195	-0.0205828	-0.0300656	-0.0274512	-0.0170346	-0.00473146	-0.00615518	-0.00915189	0.0101176	0.0697222	0.0717112	0.0126527	-0.0131883	-0.00667319	0.0196948	0.0488997	0.00143033	-0.0184446	-0.00710399	0.0141142	0.0150781	-0.0151251	-0.0155918
		f	17	-0.030092	-0.0291482	-0.0543713	-0.0562655	-0.0531031	-0.0555743	-0.0493351	-0.05446	-0.0532946	-0.0342199	-0.0253528	-0.0257004	-0.0552903	-0.064648	-0.0565163	-0.0572723	-0.0587874	-0.0675241	-0.0702395	-0.0403594	-0.0190428	-0.0188342	-0.0383108	-0.0523462	-0.0498868	-0.0473529	-0.0455162	-0.0471281	-0.054197	-0.0345833	-0.00788252	0.00117061	0.0339272	0.0506691	0.0120515	-0.0217431	-0.0168811	0.00459941	0.0336438	0.0292097	-0.00747015	0.00302506	0.0213288	0.0260417	-0.00317698	-0.0211868
	6*4=24	f	1	-0.0320345	-0.0358384	-0.0287004	-0.0313732	-0.0320849	-0.0204217	-0.000251724	0.00587775	0.0255152	0.00979392	-0.0203341	-0.0284595	-0.0345532	-0.0329511	-0.0214013	-0.00167962	0.0162174	0.00732226	0.00188233	-0.00732611	-0.0210681	-0.0200169	-0.0296058	-0.0256411	-0.0161275	0.00170253	0.0124612	-0.00029698	-0.0119453	-0.0104564	0.00819082	0.0319165	0.0615271	0.0435179	0.0139127	0.00235365	0.00824821	0.0306278	0.059645	0.0420355	-0.0161273	0.00377724	0.0210295	0.00149044	-0.00248781	0.00443126
		f	2	-0.00836527	-0.00751701	0.00177235	0.00456158	-0.0065629	-0.0236514	-0.021826	0.00526832	0.0226325	0.000192823	-0.0103854	-0.00758494	-0.0107964	-0.0147466	-0.0201701	-0.0226972	-0.0205483	-0.00532661	0.00602348	-0.0122786	-0.0101321	-0.00585024	-0.0160128	-0.0289924	-0.0249042	-0.0145772	-0.00789872	-0.0034981	-0.00539201	-0.0168132	-0.00305504	0.0432401	0.0997879	0.0844668	0.0131815	-0.0225237	-0.0120973	0.0423979	0.0658783	0.021429	4.46295e-05	0.00938793	0.0490108	0.056114	0.0182369	-0.0148078
		m	3	-0.00286608	-0.0175632	-0.00620576	-0.00186441	-0.00252224	-0.00392793	-0.00014366	0.0104506	0.0413329	0.039778	-0.0176154	-0.038506	-0.0323957	-0.032399	-0.0243926	-0.0214143	-0.0163846	-0.0046979	0.022696	0.0194366	-0.00823175	-0.0223228	-0.0306302	-0.0276719	-0.0147755	-0.014714	-0.019404	-0.014671	0.00246766	0.0106047	-0.011658	0.00689204	0.0619377	0.0544388	0.00714511	-0.00591147	0.000644425	0.0234371	0.0599291	0.0501771	-0.0158376	-0.0142515	0.00947592	0.00317432	-0.00252603	-0.00421777
		m	4	0.0063713	-0.0073951	-0.00475905	-0.00506817	-0.00451832	-0.0135024	-0.0140936	0.00250983	0.0316152	0.015596	0.0130907	-0.0085092	-0.0139052	-0.00929167	-0.0069769	-0.0149238	-0.0164039	-0.000262593	0.0297928	0.0189815	0.00906003	-0.00809254	-0.0196751	-0.0215778	-0.0165232	-0.0179766	-0.0162367	-0.0047401	0.0134514	0.01085	0.0140308	0.020713	0.0502113	0.039758	0.00770975	0.000789833	-0.00107411	0.0262313	0.0533964	0.0316703	0.0022208	0.00531304	0.0260727	0.0127443	-0.00597663	-0.0122344
		m	5	-0.00601154	-0.00519397	0.0168109	0.00913111	-0.00737016	-0.00940746	0.000737903	0.0155113	0.018878	0.000831593	-0.00483534	-0.00663676	0.00643628	-1.13747e-05	-0.00826708	-0.00896452	0.00232508	0.00722566	0.0229731	0.00934556	0.0174591	0.00819867	0.0119613	0.00748143	-0.00421774	-0.00332302	0.00426059	0.00145625	0.00498066	0.00620709	0.00917348	0.0304094	0.0781718	0.0662195	0.0224974	0.00229558	0.00871673	0.041886	0.0407555	0.0213621	0.00339669	0.000588619	0.0292807	0.0233589	0.00640061	-0.00575418
		m	6	-0.0476412	-0.0369865	-0.00902679	-0.0143341	-0.0176559	-0.0127011	-0.0160959	-0.0180794	0.0015353	-0.000341168	-0.0358009	-0.0482397	-0.0495839	-0.055667	-0.054489	-0.0468928	-0.0337603	-0.0384507	-0.0407733	-0.0255568	-0.0369171	-0.0511722	-0.0485014	-0.0499422	-0.0496278	-0.0388768	-0.0267508	-0.0250256	-0.0229219	-0.0111184	-0.0386797	-0.0071368	0.0259883	0.0065082	-0.00922812	-0.0047002	-0.00916741	0.00599533	0.0138574	-9.0726e-05	-0.0343318	-0.01011	0.0246291	0.00576913	-0.0131221	-0.0143787
		f	7	-0.0333579	-0.0435774	-0.0440701	-0.03792	-0.0242292	-0.0114154	-0.00609158	-0.00866311	-0.0113681	-0.0174165	-0.0644131	-0.0695002	-0.0772673	-0.0702972	-0.0539609	-0.0370181	-0.033855	-0.0418765	-0.0504937	-0.0525731	-0.041448	-0.0513635	-0.0548236	-0.0480568	-0.0300605	-0.0161822	-0.0060309	-0.00419535	-0.0156049	-0.0219257	-0.000357324	0.0169228	0.0494477	0.0594496	0.0503865	0.0438624	0.036538	0.0413153	0.039944	0.0152908	-0.0283474	-0.0328401	-0.0140229	0.00407165	0.0206024	0.0263477
		m	8	-0.0103807	-0.0279342	0.00427075	0.0177792	0.012957	-0.00289436	-0.00402376	0.0153795	0.0329523	0.0166208	-0.0121698	-0.0103843	-0.00907873	-0.0109303	-0.0105653	-0.00642875	-5.74514e-05	-0.0107466	-0.0223635	-0.0248154	-0.00969208	-0.0338276	-0.020597	-0.0122054	-0.000958668	0.00118916	0.00819165	0.00277822	0.00156919	-0.00360022	0.00757614	0.0139316	0.0718726	0.0993574	0.0584424	-0.0145926	-0.0169524	0.0220638	0.0541627	0.0209392	-0.00383829	-0.00741028	0.0332238	0.0540881	0.0260637	-0.0275121
		f	9	0.0219868	0.00572965	0.0111096	0.0106965	0.0104924	0.0117015	0.00567518	0.00432321	0.0200774	0.0156505	0.02278	0.0132958	0.00872753	0.012348	0.0133446	0.0158007	0.00808795	0.00159189	0.00963223	0.0113078	0.0175518	0.0117299	-0.00427696	-0.00953315	-0.00699455	-0.00268353	-0.00349506	-0.0112849	-0.010616	-0.00342133	0.00585053	0.0148865	0.0491232	0.0360931	0.00916658	0.00386452	0.000848948	0.00869238	0.0337733	0.0220269	0.0192747	0.0243924	0.0455236	0.0348704	0.0152688	0.0126945
		m	10	-0.00803004	-0.0410051	-0.0535585	-0.0362589	-0.0333813	-0.0419678	-0.0345241	-0.0150712	0.0168605	0.0123712	-0.0368794	-0.0475635	-0.0483718	-0.0305568	-0.0221506	-0.0291826	-0.0327415	-0.0295912	-0.0172208	-0.021203	-0.0209106	-0.026858	-0.0353093	-0.0298533	-0.0260184	-0.0312376	-0.0317846	-0.0261726	-0.0176443	-0.0232395	-0.0214111	-0.0377195	-0.0348134	-0.00469516	-0.00600996	-0.0254831	-0.0241303	-0.00628317	0.0129588	0.00425236	0.00336751	-0.0278539	-0.0267426	0.0081335	-0.000740309	-0.0192096
		f	11	-0.0437335	-0.0482936	-0.0505955	-0.0508877	-0.0481175	-0.0468376	-0.0389463	-0.0335493	-0.0275779	-0.0385222	-0.0457767	-0.0490276	-0.0492052	-0.0454926	-0.0445492	-0.0395804	-0.0384107	-0.0414461	-0.0441721	-0.0467551	-0.0339419	-0.044332	-0.0409182	-0.0351192	-0.0294376	-0.0263238	-0.0272024	-0.0342737	-0.0308933	-0.025285	0.0229373	0.0316653	0.0448775	0.0348157	-0.00194394	-0.00362987	-0.00718088	0.0129087	0.0587892	0.0463954	0.00393299	0.0134424	0.0179571	0.00665496	-0.0175588	-0.0159501
		m	12	-0.0112643	-0.00497359	0.011625	0.0174126	0.00162462	-0.0201269	-0.0348447	-0.0287503	-0.0102235	-0.0033092	-0.00873266	-0.00524913	-0.00705031	-0.00918312	-0.0145255	-0.0229293	-0.0259767	-0.0283384	-0.0280341	-0.0176447	-0.00411058	-0.00263044	-0.0132675	-0.0169945	-0.0223047	-0.0305507	-0.0279933	-0.0322761	-0.0306514	-0.017658	0.00412493	0.0470221	0.0957289	0.0871836	0.0304803	-0.0221263	-0.0409961	0.00709101	0.0327663	0.0257548	-0.00485497	0.0187832	0.0506375	0.0514536	0.0177078	-0.0278022
		f	13	-0.00981255	-0.0225761	-0.0313943	-0.0381202	-0.035855	-0.0384659	-0.0273702	-9.89395e-05	0.0200717	0.00466246	-0.0027318	-0.0123523	-0.0141401	-0.024407	-0.030875	-0.0242436	-0.0185488	-0.0280528	-0.01836	-0.00973958	-0.0176306	-0.0240341	-0.0302842	-0.0306079	-0.0372775	-0.03467	-0.0323639	-0.0350997	-0.0247113	-0.0114668	-0.00997476	0.0190312	0.0211346	-0.0179213	-0.0213506	-0.0336647	-0.0287976	0.0153961	0.0122693	-0.0145124	-0.0230596	-0.0202863	-0.0233319	-0.0280996	-0.0238243	-0.0387207
		f	14	-0.0343257	-0.0460109	-0.053364	-0.054463	-0.0469697	-0.0385929	-0.0258122	-0.0190097	-0.017595	-0.0233314	-0.043193	-0.0490498	-0.0596073	-0.070418	-0.0699857	-0.0603454	-0.0450598	-0.0382457	-0.0363902	-0.0374124	-0.0367973	-0.0421871	-0.0487726	-0.0620678	-0.0615865	-0.0548856	-0.0399891	-0.0306155	-0.0211694	-0.0238061	0.000698539	-0.0077518	0.0140884	0.0301692	0.0346232	0.0369394	0.0346826	0.0393934	0.0440407	0.0116309	-0.0260518	-0.0333792	-0.0145439	-0.0079415	-0.00815918	-0.0152009
		m	15	-0.00466323	-0.0137841	0.000873706	0.00937184	0.0014183	0.00764074	-0.000400833	-0.0169763	0.0133734	0.00954648	-0.00852453	-0.0210212	-0.0111474	-0.000490581	-0.0023635	0.00256883	-0.0058268	-0.02373	-0.00113209	-0.00375904	-0.00245947	-0.0161154	-0.0057684	0.00178695	-0.00263541	0.00274518	-0.00208499	-0.0186586	0.00746396	0.0091662	0.00960303	-0.00675167	0.0404652	0.0702954	0.0520503	0.0427199	0.0365784	0.0313967	0.0644717	0.0276183	-0.00580643	-0.0217663	0.00970783	0.020989	0.00629732	0.00218627
		f	16	-0.0223455	-0.032561	-0.0374568	-0.0384784	-0.0453715	-0.0365334	-0.0311546	-0.0140583	0.0142112	0.00537689	-0.021428	-0.0292963	-0.0382348	-0.037271	-0.0423169	-0.0331914	-0.0239971	-0.023012	-0.00724177	-0.0145424	-0.00956152	-0.018983	-0.0283477	-0.0335135	-0.0410662	-0.0314225	-0.0227076	-0.019966	0.00214635	0.0101342	-0.0317399	-0.0186025	0.0478888	0.060257	-0.0108769	-0.0449776	-0.053321	-0.00753046	0.045317	0.0315218	-0.0331413	-0.0393619	-0.00583592	0.00529173	-0.0270244	-0.0364685
		f	17	-0.0025776	-0.00229393	-0.031388	-0.0503535	-0.033685	-0.0207021	-0.0110857	-0.0207954	-0.0493166	-0.0509194	-0.0080204	-0.0109239	-0.0405874	-0.0614461	-0.0414409	-0.0297904	-0.0247506	-0.0309557	-0.0682186	-0.0593083	-0.00898078	-0.00225969	-0.0220803	-0.046061	-0.0329184	-0.0289829	-0.0137221	-0.0199925	-0.0447625	-0.0462258	0.0164211	0.0250425	0.042932	0.0609697	0.044287	0.0270697	0.0366986	0.0435062	0.0487716	0.035011	0.0121703	0.019202	0.0303732	0.0295967	0.013033	0.0043981
	12*2=24	f	1	-0.0257655	-0.0257693	-0.0419007	-0.0343357	-0.0172565	-0.0116791	-0.00404337	0.0123819	0.0178907	0.00232557	-0.017327	-0.0249077	-0.0383177	-0.0213401	-0.00468255	0.00504911	0.0140976	0.00902515	-0.00216766	-0.0132683	-0.00775497	-0.0129472	-0.0248103	-0.0150728	0.00117614	0.00495318	0.0105686	0.00588918	-0.00825175	-0.0170222	-0.00329098	0.0177068	0.0443603	0.0276451	0.00730572	-0.0110116	-0.003563	0.0346848	0.0471506	0.0330923	-0.0084825	-0.0044625	0.00297339	0.00703426	0.00695475	0.00167947
		f	2	-0.0168998	-0.00988053	0.00681169	0.0145674	0.00554035	-0.0102939	-0.0179213	-0.000744614	0.012829	-0.00699413	-0.0153602	-0.0136111	-0.00990423	-0.01072	-0.0161299	-0.0164318	-0.0199831	-0.0103609	-0.004214	-0.016488	-0.0108684	-0.0108065	-0.0159447	-0.0245859	-0.0228278	-0.0144238	-0.0135663	-0.0118289	-0.0168935	-0.0223473	-0.00688141	0.0318752	0.0791796	0.0798677	0.0229396	-0.0140299	-0.0154254	0.0259085	0.0485682	0.0130594	-0.00856116	0.000827473	0.0368277	0.0569653	0.0353768	0.00254483
		m	3	0.0212696	0.00681526	0.00288301	0.00428849	0.00461153	0.00444453	-0.000656544	-0.00136706	0.0272865	0.020281	0.018021	0.00680705	-0.0160885	-0.0218294	-0.0203986	-0.0173066	-0.0140274	-0.00953255	0.0146303	0.00581054	0.013124	0.00355498	-0.0169773	-0.0246053	-0.0214018	-0.0148704	-0.017111	-0.0191187	-0.00127268	0.00499645	0.0266025	0.0427691	0.0658874	0.0565163	0.0279127	0.00716292	0.0127093	0.0219035	0.043035	0.00941297	0.0256713	0.0251079	0.0138655	0.00982601	-0.00352569	-0.0112134
		m	4	-0.0112825	-0.0237669	-0.0272887	-0.0200974	-0.0173996	-0.0147101	-0.0180056	0.00359421	0.0313527	0.0250382	-0.0087827	-0.0233351	-0.0318273	-0.0297204	-0.0228953	-0.0141677	-0.00992139	0.00985618	0.0369799	0.0313482	-0.0101237	-0.0244452	-0.0373107	-0.0391536	-0.0356686	-0.0273875	-0.0258247	-0.0118274	0.0165234	0.018425	0.0108074	0.0110229	0.0297725	0.0250613	0.00439993	-0.00317685	-0.00177947	0.0227186	0.0552423	0.0291217	-0.00248015	-0.00865698	0.0071584	0.00699678	-0.0115741	-0.0116528
		m	5	-0.0170616	-0.0141757	0.00268966	-0.00618274	-0.0256051	-0.0236464	-0.0221241	0.00394025	0.011591	-0.00272494	-0.00899858	-0.0110944	-0.00313523	-0.0127404	-0.0289213	-0.0318909	-0.0220242	-0.00649766	0.0107124	0.000828478	0.000790472	-0.0091813	-0.0196917	-0.0234022	-0.0346584	-0.0359361	-0.0235711	-0.00965445	-0.000917186	-0.000649334	-0.0139944	0.018616	0.0620103	0.0448439	0.00799555	0.0061796	-0.0122482	0.0324196	0.0405355	0.0261025	-0.021082	-0.0223441	0.00304782	-0.00386793	-0.0229229	-0.0249585
		m	6	-0.0180666	-0.0303688	-0.0300906	-0.0296312	-0.0512376	-0.0717257	-0.0737078	-0.047835	-0.00317563	0.000516788	-0.0240607	-0.0404174	-0.0523091	-0.0390141	-0.038043	-0.052404	-0.0513258	-0.0459021	-0.0351737	-0.020014	-0.0183867	-0.0367401	-0.0491852	-0.0464344	-0.04821	-0.0606572	-0.0560367	-0.047354	-0.0296335	-0.0128482	-0.0120354	-0.00500995	-0.00532492	-0.0165485	-0.044834	-0.0634872	-0.065337	-0.027135	0.00720447	0.00825588	-0.0115725	-0.0104248	-0.00468898	-0.0144515	-0.0433813	-0.0604399
		f	7	-0.0150294	-0.0240071	-0.0197505	-0.013933	-0.00699693	-0.00340914	-0.00657497	0.00462986	0.00559444	-0.0082926	-0.0395157	-0.0454752	-0.0455195	-0.0403578	-0.0335838	-0.0322435	-0.0212668	-0.00832567	-0.0185687	-0.0328843	-0.014201	-0.0201378	-0.0201167	-0.0191238	-0.0116265	-0.00815888	-0.00502442	0.00508983	0.00243067	-0.0177142	0.0140026	0.0282158	0.0447759	0.043458	0.031812	0.0287035	0.032223	0.0540051	0.0587687	0.0341358	-0.00151767	-0.00349248	0.00643536	0.0152686	0.0180976	0.0151687
		m	8	0.00951407	-0.0103763	0.00656935	0.0275593	0.0135907	-0.0129922	-0.00747676	0.0218722	0.0405502	0.0250645	0.00636679	-0.00657696	-0.0110515	-0.00801629	0.00302688	0.00373451	0.000167465	-0.00995173	-0.012271	-0.00960194	0.0181785	-0.00344037	-0.0210344	-0.00703352	0.00806762	0.00188412	-0.00653675	-0.000468304	0.0113872	0.0121136	0.0152559	0.0211091	0.0826289	0.101178	0.0572093	-0.00241186	-0.0111896	0.0243749	0.0405186	0.0244317	-0.00271777	0.00190135	0.04547	0.0571762	0.0173669	-0.0223518
		f	9	0.00274389	0.00122458	0.0014268	0.00666377	0.0150521	0.0213023	0.0172485	0.0189834	0.0198377	0.0194431	0.00917493	0.00905825	0.00515519	0.00269569	0.0115892	0.0182702	0.0178813	0.0257486	0.0184495	0.0124171	-0.00172954	-0.0012707	-0.00351578	-0.0139701	-0.011153	-0.00415216	0.00119639	0.00420065	0.000674433	-0.00138972	0.0118424	0.0122888	0.0295527	0.0357979	0.0251432	0.0275015	0.0173536	0.0254695	0.0316066	0.028631	0.00739226	0.0138173	0.0263852	0.0291359	0.0207659	0.0168438
		m	10	0.00639443	-0.0031056	-0.00197944	0.00695603	-0.00247992	-0.0132091	-0.0235253	-0.0170058	0.0255199	0.0216765	-0.0179297	-0.0207622	-0.0196859	-0.0125075	-0.0175092	-0.0267594	-0.0331212	-0.0350526	-0.0236185	-0.0185834	-0.011415	-0.0101857	-0.0103833	-0.0140559	-0.0201726	-0.0209718	-0.0236126	-0.0244784	-0.0104377	-0.0218937	0.00237058	0.00389515	0.0128047	0.0236263	0.00624759	-0.0117692	-0.0270612	-0.013202	0.0204225	0.0131341	0.0140544	0.0213569	0.0303441	0.0442419	0.0255034	0.00535304
		f	11	-0.0218187	-0.0441455	-0.0490316	-0.0467764	-0.0451467	-0.051861	-0.050983	-0.0350637	-0.0285306	-0.03709	-0.02281	-0.0355841	-0.0454591	-0.0326585	-0.030304	-0.0391125	-0.0456036	-0.0409136	-0.0418997	-0.0402854	-0.0105156	-0.0159089	-0.0386959	-0.0249534	-0.0181292	-0.0262889	-0.0376104	-0.0413517	-0.0399446	-0.0313839	0.00583555	0.0189953	0.0317827	0.0121753	-0.021757	-0.0123829	-0.00592006	0.0404283	0.0738687	0.0347748	-0.0130209	0.00275752	0.010424	-0.00597434	-0.043188	-0.0335341
		m	12	-0.00204039	-0.0105928	0.00869744	0.0105101	0.00255601	-0.00767106	-0.0104488	-0.0108679	-0.00427679	-0.0127415	-0.0181039	-0.0219861	-0.025689	-0.0337331	-0.020406	-0.0142232	-0.01139	-0.022677	-0.0258705	-0.0271961	-0.0117958	-0.0146803	-0.0255669	-0.0352631	-0.0271018	-0.0183068	-0.0161679	-0.0290101	-0.0307268	-0.0289718	0.0412123	0.0587853	0.100922	0.0813511	0.035956	-0.00534073	-0.0119647	0.0274727	0.0466661	0.0280571	0.0333956	0.0383092	0.0658068	0.057103	0.0409376	-0.000419856
		f	13	-0.0117964	-0.0143744	-0.0180885	-0.0290244	-0.0227906	-0.0260916	-0.0189676	-0.000525011	0.00544116	-0.00176903	-0.0229157	-0.0276235	-0.0274189	-0.0187025	-0.00761877	-0.0213966	-0.024546	-0.0293361	-0.0195373	-0.0101261	-0.0283241	-0.0343952	-0.0421686	-0.039818	-0.024882	-0.0222781	-0.0280486	-0.0375815	-0.0362528	-0.0272623	0.000629665	0.0378037	0.0374881	0.00247359	-0.0183315	-0.0107427	-0.0130999	0.0157696	0.00307444	-0.00632448	-0.0108731	0.00524014	-0.00543645	-0.0258437	-0.0254919	-0.0180427
		f	14	-0.0337028	-0.0422552	-0.0533266	-0.0566316	-0.0554699	-0.0559459	-0.0527319	-0.0420942	-0.0298239	-0.0209715	-0.0419779	-0.043088	-0.0560886	-0.0641621	-0.0694843	-0.0660661	-0.055298	-0.0467098	-0.0414881	-0.0413121	-0.0285005	-0.0333094	-0.0465168	-0.0582141	-0.0638402	-0.0637246	-0.0629165	-0.0486565	-0.0268008	-0.020561	-0.00675198	-0.0165093	-0.00802966	-0.00119829	-0.00995513	-0.0261957	-0.0303862	-0.00664441	0.0246753	0.0144114	-0.0305852	-0.0352979	-0.0299119	-0.0201063	-0.0253	-0.0362841
		m	15	-0.00752931	-0.016489	0.0079509	0.0170443	0.0212622	-0.00503637	-0.00961327	0.00158142	0.00806995	0.00942233	-0.00868365	-0.0144251	0.00158163	0.00853867	0.0140195	-0.000481165	-0.00128817	0.00674971	0.00331052	-0.000819046	-0.00626832	-0.0169885	-0.0031109	0.0122195	0.0180151	-0.00445782	-0.0108911	0.000757745	0.0118313	0.0127873	0.00632891	-0.00211932	0.0478834	0.0784696	0.0813739	0.0364174	0.0197399	0.0254844	0.0556937	0.0462547	-0.00470438	-0.00340202	0.0268884	0.0473647	0.0429494	0.00971164
		f	16	-0.0151388	-0.0170474	-0.0267123	-0.02477	-0.0212273	-0.0240049	-0.0208797	-0.00821826	0.00685518	0.00533803	-0.0110561	-0.0105795	-0.0259542	-0.0283927	-0.0280512	-0.0261822	-0.025101	-0.0123946	-0.0106436	-0.0120026	-0.00352103	-0.00414603	-0.0154057	-0.0235664	-0.0240175	-0.0200347	-0.0156461	-0.00808183	-0.00215507	0.00349055	-0.0338046	-0.0125577	0.0432082	0.0593693	0.0228687	-0.00408017	-0.0155902	0.0176988	0.0509072	0.0127863	-0.0301745	-0.0274229	-0.00363566	0.00466173	0.00132492	-0.0140114
		f	17	-0.0353782	-0.0400892	-0.0528783	-0.0489645	-0.0323054	-0.026221	-0.0304547	-0.0327565	-0.0338119	-0.031231	-0.0420975	-0.0460137	-0.0659198	-0.0639286	-0.0422514	-0.0293437	-0.0316895	-0.027091	-0.0312682	-0.0313423	-0.0372521	-0.0339086	-0.0487745	-0.0510465	-0.0382907	-0.0243562	-0.0257713	-0.0173346	-0.0205772	-0.0232672	0.0222492	0.0141905	0.0464003	0.0643587	0.0307574	-0.00226834	-0.00956018	0.00303551	0.0182123	0.0242093	0.0107223	0.0114954	0.0339786	0.035588	0.0125594	0.000315362
	12*4=48	f	1	-0.00949213	-0.0166444	-0.0223659	-0.0190362	-0.0227747	-0.0321257	-0.0203599	-0.00197606	0.00953864	-0.00288537	-0.00410116	-0.0156444	-0.0219531	-0.0185423	-0.0159183	-0.017712	-0.0144877	-0.00749136	-0.013271	-0.018198	0.0007692	-0.012581	-0.0217599	-0.0126661	-0.00798005	-0.0109105	-0.0144427	-0.00837777	-0.0137526	-0.0149847	0.0152853	0.0313295	0.059403	0.0301409	-0.00647184	-0.0204147	-0.0158751	0.0233341	0.0534541	0.0440686	0.0106923	0.00692387	0.0149074	-0.00233688	-0.00949582	-0.0166098
		f	2	-0.0147122	-0.0127735	0.0035715	0.0119728	0.00592821	0.00234926	0.00143514	0.00979381	0.0106202	-0.00132324	-0.0182654	-0.0176735	-0.0139481	-0.0108045	-0.00916697	-0.00404944	-0.00485919	-0.00135422	-0.002691	-0.00967985	-0.00772541	-0.00941389	-0.0189003	-0.0184773	-0.0119866	-0.00142414	0.00446787	0.00337078	-0.00596593	-0.0108987	-0.0180921	0.02067	0.0833401	0.0785107	0.0200295	-0.0161681	-0.00907446	0.0333093	0.0426518	0.00915307	0.000401718	0.0114709	0.049635	0.0617558	0.0306101	0.00560984
		m	3	0.0179494	-0.00441235	-0.00158031	0.0152934	0.019697	0.0253893	0.0203035	0.027827	0.0567869	0.0404835	0.00529469	-0.0128366	-0.0273803	-0.012302	-0.00438592	0.0115695	0.0176255	0.0267582	0.0396725	0.0213989	0.00662875	-0.00767058	-0.0237357	-0.018919	-0.0125556	-0.00166509	0.00603114	0.0150281	0.0334807	0.0215181	0.0130943	0.019079	0.0532249	0.0764265	0.0556775	0.0423013	0.02903	0.0395596	0.0608631	0.0322137	0.00272827	-0.00785329	-0.00390894	0.0195128	0.026589	0.0354786
		m	4	0.0105353	-0.00672159	-0.00711432	-0.00783406	-0.005284	-0.00949383	-0.0116818	0.0112417	0.0333939	0.0229444	0.0100798	-0.00686398	-0.0115994	-0.0160015	-0.0108377	-0.0137434	-0.00732569	0.0115426	0.0276738	0.0170095	0.00111223	-0.0118522	-0.0202943	-0.02308	-0.0141994	-0.0141975	-0.0114157	0.000910417	0.0142378	0.00668301	0.00222299	0.0107582	0.032229	0.0348838	0.0227523	0.0174327	0.0153627	0.0370391	0.0573986	0.0314212	-0.00330871	-0.00279286	0.0082377	0.0105531	0.000668202	-0.0026312
		m	5	-0.0118993	-0.00902532	0.00915067	-0.00403392	-0.0144627	-0.0243472	-0.0174638	0.00682877	0.0224742	0.00898554	-0.0119143	-0.00868745	-0.00144507	-0.00874602	-0.0198186	-0.0282873	-0.023671	-0.00862872	0.0214774	0.0149957	0.00020493	-0.00384757	-0.0091028	-0.011923	-0.015434	-0.0186762	-0.0103781	0.00654285	0.0293068	0.0309781	0.00166649	0.0266449	0.0749961	0.0562677	0.0295971	0.00905754	0.00938033	0.0390423	0.043741	0.0304341	-0.00813473	-0.0107636	0.0164537	0.00688049	-0.00185292	-0.0111605
		m	6	-0.00683091	-0.0415125	-0.0471279	-0.0394519	-0.0427968	-0.0515461	-0.0445479	-0.0143155	0.0187091	0.0130144	-0.0402106	-0.0631304	-0.0801754	-0.0638058	-0.0472503	-0.0515385	-0.0569001	-0.0472847	-0.02724	-0.0163506	-0.0195742	-0.0443153	-0.0622755	-0.0553017	-0.0474517	-0.0494969	-0.0494593	-0.0421474	-0.0264168	-0.0180927	-0.00403989	-0.0135914	-0.00768176	-0.011494	-0.0289971	-0.0466051	-0.0392156	-0.00308809	0.0155762	0.00512439	-0.00583852	-0.0228846	-0.0127382	-0.0127526	-0.0345782	-0.0559181
		f	7	-0.0132921	-0.0181914	-0.0171135	-0.0104595	0.00645364	0.00878311	0.00536055	0.011777	0.00902289	-0.00292049	-0.0376995	-0.0386688	-0.0396205	-0.032748	-0.011874	-0.00816037	-0.0137391	-0.0170588	-0.0248554	-0.0349716	-0.00912882	-0.0131706	-0.022114	-0.0166739	-0.00713687	-0.00605137	-0.0041331	0.004488	-0.00169544	-0.0122315	0.01943	0.0327541	0.0427858	0.0508306	0.0546794	0.045659	0.0265689	0.0353829	0.0367178	0.026108	0.00616093	0.00663823	0.00555314	0.0141111	0.0326962	0.0322433
		m	8	0.0144185	0.0010364	0.0263624	0.0432638	0.0301608	0.00356722	-0.00347985	0.0273007	0.0679225	0.0625071	0.0153087	0.00574856	0.00424101	-0.00145204	0.000663258	0.00150708	0.00557407	0.0129042	0.0151837	0.0102884	0.0154324	0.00202755	-0.0029852	0.00867726	0.0204703	0.0144766	0.0111509	0.0153305	0.041231	0.0430191	0.0385424	0.0478544	0.0976314	0.118947	0.0726772	0.0101449	-0.00357047	0.0442314	0.0822513	0.0572219	0.0210347	0.018408	0.0573665	0.0767009	0.0415116	-0.0169631
		f	9	0.00931013	0.00677914	0.00449359	0.00379584	0.00383614	0.0104041	0.0144314	0.0249422	0.0412848	0.0435015	0.00985982	0.0100983	0.00649821	0.00326134	0.000982015	0.00755637	0.0123161	0.0133542	0.027392	0.0341223	-0.00377732	0.00155832	-0.00421335	-0.0099005	-0.01356	-0.00888964	-0.00335428	-0.00482075	0.00104489	0.0117557	0.0100894	0.0219792	0.0332845	0.0365643	0.0140533	0.0051132	0.0048075	0.035309	0.061914	0.0509187	0.00763122	0.0192228	0.0338796	0.0344972	0.0205282	0.0159854
		m	10	0.00651734	-0.0201122	-0.0279096	-0.0106968	-0.0268745	-0.0521696	-0.0522019	-0.0281756	0.0139273	0.0119149	-0.0149375	-0.0290894	-0.0396099	-0.0241379	-0.0255823	-0.0356094	-0.0440088	-0.0437773	-0.0203908	-0.0159928	-0.00911842	-0.0162323	-0.0262463	-0.0246472	-0.0279756	-0.036061	-0.0406104	-0.036634	-0.0173427	-0.0121588	-0.00702119	-0.0260616	-0.0147891	0.0126445	-0.00039006	-0.0254819	-0.0325332	-0.0211569	0.00725652	0.00160803	0.00524088	-0.0154792	0.00603611	0.0365521	0.0220619	-0.0161136
		f	11	-0.0406912	-0.0442766	-0.0554564	-0.0647711	-0.0607899	-0.0439006	-0.0426918	-0.0438588	-0.033862	-0.0318336	-0.0396729	-0.039097	-0.0486571	-0.0588294	-0.0496773	-0.0370199	-0.0302249	-0.0449691	-0.0475232	-0.0351807	-0.0245063	-0.0339734	-0.0388506	-0.0506489	-0.04735	-0.0292708	-0.0206149	-0.0296998	-0.0395455	-0.0210657	0.00522384	-0.00246528	-0.00677849	-0.00143841	-0.00874801	-0.00701056	-0.0164408	0.0138495	0.0649335	0.0453665	-0.00907622	-0.00734468	-0.027014	-0.0295614	-0.037984	-0.0381246
		m	12	-0.0199742	-0.0140956	0.00973296	0.011646	0.004419	-0.0107635	-0.0145785	-0.00616561	-0.00898648	-0.00531007	-0.0317222	-0.0282355	-0.0305528	-0.0432859	-0.0384969	-0.0389008	-0.0407337	-0.0324957	-0.0326346	-0.0135079	-0.0320766	-0.0283983	-0.0336939	-0.0462527	-0.042556	-0.0378152	-0.0372549	-0.0268162	-0.0223673	-0.00477537	0.00597944	0.0410093	0.0943363	0.0997146	0.0478749	0.0132476	0.00204565	0.038213	0.0447461	0.0298075	0.00259292	0.020295	0.0585858	0.0703414	0.0349577	0.0111903
		f	13	-0.00841738	-0.015473	-0.0260278	-0.0346349	-0.0354657	-0.021039	-0.0163838	0.00856195	0.00632443	0.00770399	0.00621868	-0.0144332	-0.0373896	-0.0377061	-0.0239498	-0.0176168	-0.0232288	-0.0220445	-0.0242001	-0.00977377	0.00520636	-0.0112417	-0.0427898	-0.0401249	-0.0289103	-0.0208693	-0.0224424	-0.012786	-0.0250141	-0.0167957	-0.0189324	0.0248916	0.036001	-0.00148997	-0.0182575	-0.0181967	-0.00731089	0.0276947	0.0155003	-0.00451189	-0.0111578	0.000879323	-0.00235	-0.0160656	-0.0235357	-0.0191776
		f	14	-0.0230303	-0.0229684	-0.0283188	-0.0410782	-0.0489029	-0.0506204	-0.0489484	-0.0365085	-0.021271	-0.0223378	-0.0368122	-0.0232326	-0.0321838	-0.049794	-0.0587314	-0.0569174	-0.0474201	-0.0348793	-0.0324818	-0.0390076	-0.0143042	-0.0156175	-0.0277901	-0.0477739	-0.0547375	-0.0493783	-0.0479277	-0.033115	-0.0225553	-0.0221271	0.0137633	0.0104291	0.0323781	0.0391127	0.0217977	0.0240615	0.024041	0.0332796	0.0532411	0.0357071	-0.0175675	-0.0163338	0.0022446	0.00510188	-0.0122861	-0.0188119
		m	15	0.0163972	0.0165781	0.0102717	0.0148894	-0.0038293	-0.0174971	-0.0261481	-0.0211676	-0.0101238	-0.00606329	0.00948154	0.0133401	0.00555743	0.0070991	-0.00430227	-0.01767	-0.0285618	-0.0278933	-0.0176606	-0.0119137	0.0163892	0.0152601	0.00563846	0.0126651	0.00178103	-0.0128791	-0.0176459	-0.0106282	-0.00174119	-0.00128728	0.00848889	0.0211959	0.0716947	0.102533	0.0676705	0.0365639	0.0209582	0.0346782	0.0716329	0.0505827	0.0200335	0.0271473	0.045319	0.0513398	0.0222228	0.00191103
		f	16	-0.0056349	-0.0200663	-0.0399593	-0.0405974	-0.0256858	-0.0230061	-0.0248672	-0.0108566	-0.00289968	-0.00914564	-0.00450997	-0.0159845	-0.0329023	-0.0395445	-0.0302281	-0.0299255	-0.0267115	-0.0237904	-0.0194944	-0.0205834	0.00568646	-0.00120416	-0.022155	-0.0413637	-0.0281643	-0.0162245	-0.0219386	-0.0181166	-0.00458566	-0.00105693	-0.0305027	-0.00936057	0.0478013	0.0747049	0.0483944	0.0182184	0.00270289	0.0234681	0.04337	0.0193897	-0.0315248	-0.0206887	-0.00112657	0.0165249	0.00904357	-0.00277158
		f	17	-0.0175595	-0.0156869	-0.0322065	-0.0555905	-0.0622343	-0.0445718	-0.0450192	-0.0600875	-0.0575397	-0.0498829	-0.0174991	-0.0147563	-0.0346014	-0.0694274	-0.0715115	-0.0532722	-0.0596434	-0.0772996	-0.0762194	-0.0605096	-0.0142131	-0.00371276	-0.0190145	-0.0441993	-0.0563036	-0.0407609	-0.0389629	-0.0509787	-0.0520094	-0.0422324	0.00214139	0.00963717	0.0402276	0.0543845	0.0385034	0.00614609	-7.86974e-05	0.00806687	0.0178919	0.0230634	0.00217514	0.0139647	0.0264954	0.0215253	0.00467396	-0.0062607
	12/2=6	f	1	-0.0285208	-0.0324216	-0.0305008	-0.0269907	-0.0268043	-0.0366639	-0.0347479	-0.0317755	0.00298929	-0.023757	-0.0217605	-0.0373872	-0.0472405	-0.0352439	-0.0258189	-0.0291222	-0.028853	-0.0473552	-0.0299688	-0.0265994	-0.0192419	-0.028258	-0.0365027	-0.0290627	-0.0189134	-0.0241845	-0.0213071	-0.0362429	-0.0297281	-0.0203398	0.00254151	0.0166169	0.0415208	0.040778	0.00971643	-0.0117432	-0.015016	-0.00295607	0.0430627	0.0220435	-0.017176	-0.0125377	-0.00241183	-0.00368146	-0.00798934	-0.018302
		f	2	-0.0127259	-0.00761543	0.00867919	0.0194447	0.0133679	0.00664674	0.00221669	0.0170477	0.0256496	0.00678447	-0.0137521	-0.00822514	-0.00395416	-0.00459956	-0.0113162	-0.0125435	-0.0111513	0.00130459	0.0092364	0.000365254	-0.00140939	-0.00214637	-0.00625974	-0.0153813	-0.0216254	-0.0216572	-0.0150986	-0.00755158	-0.00169936	0.00077194	-0.0132701	0.0247607	0.0764609	0.0803679	0.0513712	0.0240962	0.0143437	0.0597157	0.0663314	0.0122701	-0.00538539	0.00477992	0.0428626	0.05995	0.0588029	0.0409663
		m	3	-0.00292411	-0.0310623	-0.0218895	0.0011573	0.000270412	-0.00455284	-0.00618598	0.000963781	0.0365457	0.041834	-0.00726631	-0.03548	-0.0426782	-0.0240224	-0.0255889	-0.0221722	-0.0137604	-0.00359024	0.0267141	0.0273992	0.000911707	-0.0240435	-0.0359839	-0.0275238	-0.028763	-0.0239325	-0.0189955	-0.0135448	0.0104139	0.0201643	-0.0123405	-0.00713793	0.034804	0.0541966	0.033276	0.00898755	-0.00553843	0.0114763	0.0506189	0.0340183	-0.0114304	-0.0210598	-0.0157058	-0.00121698	-0.00758493	-0.0188425
		m	4	0.00987086	0.00807923	0.0116359	0.00205038	-0.00787593	-0.0170201	-0.00670479	0.0130124	0.0312171	0.0236833	0.0146119	0.0131264	0.0103401	0.000495621	-0.00825048	-0.011686	-0.00353947	0.0134727	0.0296317	0.0252688	0.00373451	0.00265177	0.000566375	-0.0104754	-0.0218698	-0.0243224	-0.0104879	0.000222294	0.010708	0.00709024	0.0216263	0.0348467	0.049572	0.0418246	0.00636167	-0.0228907	-0.0149298	0.0225973	0.0617738	0.0443026	0.0112111	0.0144748	0.02809	0.017418	-0.0132002	-0.0391762
		m	5	-0.00953975	-0.00786569	0.00676772	0.00471236	-0.00636998	-0.00948291	-0.00994649	0.0120183	0.0221708	0.00395705	-0.00665603	-0.00818771	-0.0019461	-0.00232155	-0.0165088	-0.0201391	-0.0178966	-0.00566445	0.0173833	0.00906217	0.00529235	-0.00958567	-0.0144321	-0.0175743	-0.0260635	-0.0250302	-0.0219822	-0.010201	0.00720626	0.0160987	0.00805538	0.036562	0.0822571	0.0681396	0.0453965	0.0205352	0.021721	0.0680515	0.0791396	0.043756	-0.00885012	-0.010673	0.0197325	0.0111132	0.00553685	-0.000293309
		m	6	-0.0295692	-0.0353292	-0.0177147	-0.00923863	-0.029273	-0.0479845	-0.0606044	-0.0465153	0.00228371	0.00956184	-0.0110475	-0.0290058	-0.048992	-0.0390769	-0.0244538	-0.0336229	-0.0413253	-0.0493194	-0.041251	-0.0283066	-0.0183269	-0.0312747	-0.036603	-0.0387944	-0.0349776	-0.0409094	-0.040845	-0.0387223	-0.021663	-0.00567667	-0.0175669	-0.00610928	0.0112614	0.00576664	-0.0201611	-0.0325178	-0.0373047	-0.0175672	0.0115438	0.00744485	-0.0296647	-0.0259923	-0.00185965	0.00340907	-0.0219925	-0.0401828
		f	7	-0.0269573	-0.0357273	-0.0332447	-0.0213287	-0.0089424	-0.00654038	-0.0167235	-0.0158694	-0.00837866	-0.006638	-0.0436464	-0.0465901	-0.0484148	-0.0383152	-0.0253778	-0.0254011	-0.0334989	-0.048629	-0.0484931	-0.0411655	-0.0250961	-0.0301272	-0.033756	-0.0262865	-0.0135999	-0.0122541	-0.0159556	-0.0184468	-0.0152345	-0.0120031	0.00413754	0.0200166	0.0361161	0.0404625	0.0283995	0.0221797	0.0130235	0.0178757	0.030731	0.0238312	-0.0150945	-0.015521	-0.00439771	0.00918541	0.0105552	0.00803781
		m	8	-0.0050512	-0.0216718	0.0136932	0.0436005	0.0486177	0.0234198	0.0199242	0.0470413	0.062877	0.0480717	0.00541322	-0.0122692	-0.00626629	0.000817191	0.00212444	0.00146335	0.00671633	0.00389431	-0.00219208	0.00527188	0.00553685	-0.0213443	-0.00799439	0.0124961	0.0181934	0.0138564	0.0127411	0.0255239	0.036092	0.0356111	0.017596	0.0185957	0.0711659	0.0943972	0.0708398	0.0291122	0.023153	0.0620697	0.0839106	0.0580325	0.00375532	0.00414224	0.035601	0.0552418	0.0460215	0.00711454
		f	9	0.00581589	-0.00429841	-0.0129193	-0.0037582	0.0060033	0.0101339	0.00696546	0.00713528	0.0147007	0.0126794	0.00447593	0.00254082	0.00148773	0.00830725	0.0141353	0.0163253	0.0122773	0.00662549	0.00974723	0.0110796	-0.00162511	-0.0038586	-0.00912443	-0.00443536	-0.00022692	0.00462355	0.00175378	-0.00604998	-0.00906332	-0.00630621	0.000259642	0.00917435	0.0205885	0.0352637	0.019502	-0.0064702	-0.014701	0.0020179	0.0208852	0.0158369	0.00377226	0.0101362	0.0172521	0.0314837	0.0160659	0.00315358
		m	10	-0.0278788	-0.0410329	-0.0284854	-0.0122319	-0.0115041	-0.00590307	-0.00300613	0.010288	0.0349379	0.0193797	-0.0335292	-0.0412296	-0.0415169	-0.0412192	-0.0423113	-0.0383981	-0.0371135	-0.0349781	-0.0111813	-0.0155191	-0.0246988	-0.0263719	-0.0343107	-0.0334948	-0.0327806	-0.0282818	-0.0249252	-0.0230867	-0.00766186	-0.0143242	-0.0240124	-0.0273805	-0.0168028	-0.010128	-0.0213429	-0.0181773	-0.0137345	0.00631434	0.0266893	0.00935252	-0.013205	-0.0217685	-0.0051077	0.0165526	0.00752668	0.00817029
		f	11	-0.0438848	-0.0524842	-0.0613889	-0.0625418	-0.0481462	-0.0345747	-0.0297632	-0.0349159	-0.0286021	-0.0281611	-0.0365504	-0.042464	-0.0444451	-0.0445375	-0.0341275	-0.0222151	-0.0169228	-0.0409016	-0.0499383	-0.0388811	-0.0333461	-0.0331827	-0.0395757	-0.0382232	-0.0263658	-0.00966728	0.000559011	-0.0146912	-0.0352371	-0.0258931	-0.0174373	-0.0206106	-0.004567	-0.00893622	-0.0245151	-0.0180439	-0.0102487	0.0258473	0.068787	0.0405462	-0.0155035	-0.0140384	-0.0202128	-0.0215149	-0.0305333	-0.0226283
		m	12	-0.00961018	-0.0105305	0.00532197	0.02173	0.0157338	0.0127609	0.00988618	0.0138795	0.0217982	0.0138303	-0.013743	-0.0150034	-0.0260737	-0.0289469	-0.0247116	-0.0145342	-0.0083374	-0.00933933	-0.0106086	-0.0106858	-0.0100634	-0.0118332	-0.0235125	-0.0326591	-0.0329549	-0.0205255	-0.0115523	-0.0125301	-0.00784583	-0.00409555	0.00587517	0.0391559	0.0808609	0.105236	0.0770845	0.045624	0.0320784	0.0714298	0.0976215	0.0691094	0.0017004	0.0211366	0.0508375	0.081747	0.0741214	0.0507708
		f	13	0.00508512	-0.00718558	-0.00404044	-0.0123139	-0.0100566	-0.0176903	-0.0179245	0.000626175	0.017564	-0.000257425	-0.00242112	-0.0157858	-0.0274687	-0.0233762	-0.0212163	-0.0272423	-0.0311893	-0.0389261	-0.0264913	-0.0216045	-0.00671893	-0.0142528	-0.0317909	-0.033837	-0.0296866	-0.0270998	-0.032621	-0.0384591	-0.0230397	-0.0193645	-0.000227135	0.029911	0.049283	0.0179735	-0.00698035	-0.00339551	-0.00971571	0.0250793	0.0286322	0.00424596	-0.000614445	0.00495794	0.0107145	4.85616e-06	-0.0104436	-0.00510878
		f	14	-0.0360563	-0.034682	-0.0407651	-0.0338261	-0.0297301	-0.0271361	-0.0226219	-0.0232123	-0.0127831	-0.0181729	-0.0377244	-0.0281232	-0.0344309	-0.0445178	-0.0482003	-0.0425066	-0.0338085	-0.0382771	-0.0325824	-0.0368545	-0.0302806	-0.0320876	-0.0346026	-0.0417996	-0.0365419	-0.0284155	-0.0223935	-0.0219639	-0.00967379	-0.0184502	-0.0122365	-0.0185104	0.00143175	0.0280196	0.0421399	0.0327266	0.0191631	0.0239005	0.0411546	0.0434282	-0.029117	-0.0349216	-0.0217757	-0.00500093	-0.00091194	-0.0102226
		m	15	0.0113308	0.0130474	0.0167968	0.00443768	0.00437439	-0.00749362	-0.00849386	-0.0201603	0.0037876	0.00523484	0.00132634	0.00335497	0.00332798	-0.00599374	-0.00635569	-0.00838543	-0.00572491	-0.0147647	-0.0043202	-0.00800065	0.0156312	0.0146315	0.0135159	0.00251358	0.000445099	-0.00775601	-0.0100701	-0.0147532	-0.000330551	0.00283551	0.0240076	0.0308193	0.068833	0.0702676	0.0446847	0.00561511	0.00637631	0.0177795	0.061091	0.0473415	0.010668	0.0247548	0.0346471	0.0224066	0.00100572	-0.0175178
		f	16	-0.0292697	-0.0251093	-0.0314969	-0.0328137	-0.0221973	-0.0208648	-0.0148682	-0.00521034	0.00466221	-0.00743573	-0.0294434	-0.021474	-0.0221316	-0.0326849	-0.0213968	-0.0179768	-0.0165775	-0.0169422	-0.0205568	-0.0177043	-0.0175048	-0.0241761	-0.0301927	-0.0366286	-0.0294875	-0.0188167	-0.00868064	-0.0050547	0.00250667	0.00371063	-0.0430552	-0.00582336	0.0526874	0.0768411	0.0330683	0.00793668	0.0134767	0.0321829	0.0659343	0.0313347	-0.0430937	-0.0222815	0.00137511	0.0150311	0.00608569	-0.00721756
		f	17	-0.0185028	-0.0121696	-0.0199917	-0.0221451	-0.0230335	-0.0235005	-0.0200128	-0.0248139	-0.0359393	-0.0323426	-0.0053448	-0.00167096	-0.0138868	-0.0192697	-0.0187641	-0.018649	-0.0132187	-0.0231778	-0.0505575	-0.0459901	-0.00990779	8.14021e-05	-0.00450591	-0.00628813	-0.0134955	-0.00994244	-0.00842985	-0.00816932	-0.0321154	-0.0304094	-0.00252389	0.0115323	0.0258335	0.0316161	0.0062957	-0.018974	-0.0350851	-0.0053195	0.0350722	0.0386288	-0.0023618	0.0179453	0.0240672	0.0191029	0.00520585	-0.00510075
	24*2=48	f	1	-0.0256184	-0.0255757	-0.0151969	-0.0120353	-0.00389935	0.0036288	0.000495884	0.00449789	0.000694402	-0.0181239	-0.0201287	-0.0231966	-0.0298291	-0.0195425	-0.00052151	0.00574889	0.00652064	-0.00520613	-0.0162998	-0.0191736	-0.0130121	-0.0186826	-0.0253615	-0.0183719	-0.00625846	0.000522985	0.00109614	-0.00829547	-0.0215371	-0.0258674	0.00746752	0.0192522	0.0585699	0.0671925	0.0443642	0.0226167	-8.28355e-06	0.0427284	0.0461824	0.0364509	-0.00949453	-0.00830562	0.00291735	0.0119839	0.0143244	0.0119532
		f	2	-0.0122046	-0.015813	-0.00941161	-0.000396608	0.0063286	-0.00816762	-0.00852302	0.0117297	0.0214862	0.00363829	-0.0155564	-0.0152348	-0.0163857	-0.0199117	-0.013937	-0.0136129	-0.0114315	-0.00135439	0.00460724	-0.00988668	-0.0096503	-0.00287738	-0.0130619	-0.0181424	-0.00873012	-0.00182508	-0.00184848	6.20715e-05	-0.00364029	-0.00796979	-0.00109186	0.0214088	0.059462	0.0415851	-0.0110242	-0.0253057	-0.00540795	0.0377776	0.0536953	0.00928051	0.0106467	-0.000269655	0.025737	0.0306428	0.00903439	-0.0155392
		m	3	0.00120494	-0.0207006	-0.0167837	-0.00331344	-0.00111178	0.00173659	0.0122579	0.021581	0.0486981	0.0490805	-0.00591493	-0.0266188	-0.0419117	-0.0358187	-0.0249	-0.0139459	-0.000813621	0.0149669	0.040637	0.0338208	0.000754475	-0.0210842	-0.0379846	-0.0334126	-0.0184873	-0.0143783	-0.00400971	0.00895481	0.0285563	0.0297129	0.00327189	0.0128472	0.0367434	0.0346496	0.0135403	0.0094473	0.0240212	0.031046	0.0499173	0.0372339	-0.0132193	-0.014133	-0.00999498	-0.00736779	-0.00226865	0.00156858
		m	4	0.00380638	-0.00257797	-0.00162851	-0.00794045	-0.0163908	-0.0196183	-0.0121234	0.0120871	0.0361005	0.0201061	0.00153768	-0.00392038	-0.00802072	-0.0170236	-0.0273136	-0.0239872	-0.00953532	0.00662483	0.0283486	0.0193229	-0.00310501	-0.0124222	-0.0193394	-0.026462	-0.0346868	-0.0317093	-0.0229428	-0.0105608	0.0121396	0.00954737	0.0183357	0.0236979	0.0426089	0.0410412	0.00699988	-0.00371767	-0.00293668	0.0276564	0.055292	0.0297983	0.00545493	0.00811721	0.0246727	0.0188024	-0.00510998	-0.0159124
		m	5	-0.01268	-0.0160919	-0.000418923	-0.010573	-0.0208741	-0.0143801	-0.00697324	0.0116895	0.0253886	0.00609799	-0.0128946	-0.0198337	-0.0104652	-0.0180572	-0.0218874	-0.0178601	-0.00699124	0.00336051	0.0216427	0.0109516	-0.00190713	-0.0192655	-0.0187455	-0.023711	-0.0213341	-0.0141715	-0.00843842	0.00330657	0.0248874	0.0235784	0.0111069	0.0372244	0.0663892	0.0483738	0.0182015	0.00276908	-0.0010901	0.0360567	0.0674782	0.031916	-0.00879413	-0.0101729	0.00733663	-0.00222512	-0.0140848	-0.0169763
		m	6	-0.0227684	-0.0274057	-0.0123872	-0.00401776	-0.0153761	-0.025699	-0.024738	-0.0167677	0.00749366	-0.00468005	-0.0263742	-0.0295197	-0.0444305	-0.0558284	-0.0446578	-0.0417152	-0.0526688	-0.0627195	-0.0405673	-0.0202711	-0.0243927	-0.0314349	-0.032358	-0.0384434	-0.0375914	-0.0389778	-0.0407476	-0.0381637	-0.0224093	-0.0158252	-0.0160194	-0.00859192	0.0141079	0.0119862	-0.0100739	-0.0224579	-0.0237321	-0.00145013	0.018636	0.00243053	-0.0118804	-0.0141674	0.00705601	0.0147874	-0.00900391	-0.0185307
		f	7	-0.000945589	-0.0103014	-0.0249055	-0.0244774	-0.000265563	0.0122726	0.00848193	0.0124807	0.00869332	0.0023711	-0.0302608	-0.0304584	-0.0388886	-0.0412646	-0.0206628	-0.000866458	-0.000195251	-0.0102225	-0.026633	-0.0306128	-0.00428224	-0.00390193	-0.019038	-0.0313696	-0.0115929	0.00256367	0.00422213	0.00437749	-0.00177325	-0.00925984	0.0286118	0.0387047	0.0414571	0.0403932	0.0326433	0.028725	0.0229641	0.0467873	0.0638787	0.0440151	0.0138687	0.0126368	0.00657456	0.00599933	0.0199159	0.0266684
		m	8	-0.00753772	-0.0260963	0.0047302	0.0340823	0.0309156	0.00474558	0.0033823	0.0317061	0.0578976	0.0489394	-0.0135585	-0.0150334	-0.0182286	-0.0101583	0.00462125	-0.00661927	-0.0127662	0.000216936	0.0142092	0.0125679	-0.00925078	-0.0261295	-0.0230247	-0.000232026	0.0155333	0.00694286	-0.00182807	0.012529	0.0345645	0.035519	0.0134575	0.0292922	0.0759753	0.0991302	0.0558696	-0.00371831	-0.0109014	0.0298447	0.0628432	0.046803	-0.00410774	0.00410161	0.0390109	0.057171	0.0295497	-0.0147188
		f	9	0.000672366	-0.00680042	-0.00216603	0.000698063	0.0128887	0.0163728	0.0110145	0.00781206	0.0277618	0.0307771	0.00500575	-0.00332513	-0.00184844	-0.00510693	-0.00710669	0.00138218	0.00559274	0.00522161	0.0203433	0.0220274	-0.000500045	-0.00514701	-0.00645951	-0.0171196	-0.0220532	-0.0154488	-0.00633986	-0.00962218	0.00256298	0.00685479	0.00785823	0.00989512	0.0324927	0.0521521	0.0494397	0.0334736	0.0139504	0.0124881	0.0438038	0.034299	0.00960789	0.00918274	0.0240839	0.0340821	0.030277	0.01681
		m	10	-0.0125857	-0.0267086	-0.0271916	-0.0165037	-0.00397727	-0.0138245	-0.0206547	-0.0213157	0.0177444	0.021004	-0.0258084	-0.0424956	-0.0471543	-0.0447682	-0.0328519	-0.0345996	-0.0431469	-0.0550101	-0.0325147	-0.017387	-0.0218962	-0.0289775	-0.0426316	-0.042234	-0.03271	-0.0318097	-0.0351108	-0.0403318	-0.0253668	-0.0161974	-0.0106158	-0.0185667	-0.0174242	-0.00562935	-0.0033567	-0.0212514	-0.0322942	-0.0299056	8.69162e-05	0.00229823	0.00105344	0.00132304	0.00315821	0.02799	0.0341847	0.00522175
		f	11	-0.0289112	-0.0269534	-0.0260145	-0.0278211	-0.041211	-0.0453527	-0.0473393	-0.0408118	-0.0365944	-0.046392	-0.0208381	-0.0167288	-0.0298315	-0.0224044	-0.039273	-0.0462692	-0.0510375	-0.054131	-0.0519812	-0.0637573	-0.0123848	-0.00414239	-0.0136878	-0.0238905	-0.0316918	-0.0387877	-0.0441091	-0.0383462	-0.038877	-0.0354562	-0.0144677	-0.00880448	-0.000399554	0.0022407	-0.0197756	-0.030478	-0.0127675	0.0140853	0.0629087	0.0383338	-0.0201881	-0.0114229	-0.00538409	-0.00467884	-0.0261196	-0.0284037
		m	12	0.003059	0.000510699	0.0114817	0.00524506	-0.00767548	-0.0115924	-0.000699558	0.0101087	0.0184639	0.00600442	-0.00906824	-0.00804796	-0.0135155	-0.0301077	-0.0321871	-0.0276939	-0.0154666	-0.00782593	-0.0104156	-0.0107923	-0.0163492	-0.0144272	-0.0173745	-0.0289204	-0.030738	-0.0229294	-0.0176208	-0.00905109	-0.00573156	-0.00277824	0.0315949	0.0522106	0.0819317	0.0682473	0.0240857	0.00539637	0.0168059	0.0543839	0.0751783	0.0489546	0.012279	0.0187793	0.0430163	0.0424814	0.0138928	-0.00501754
		f	13	-0.0116653	-0.0250615	-0.0214763	-0.0232778	-0.0184873	-0.0134895	-0.00872502	0.00957293	0.0141429	-0.00255635	-0.00745598	-0.0270227	-0.0289013	-0.0164771	-0.0123282	-0.00132337	0.00323201	-0.0162202	-0.0103355	-0.000427528	-0.0165205	-0.0355435	-0.0358616	-0.0315386	-0.0221023	-0.0125508	-0.00606956	-0.0169977	-0.0163062	-0.0135299	-0.00631102	0.026259	0.0393489	0.0003894	-0.012073	-0.0254119	-0.0241978	0.0222429	0.0123841	-0.0113712	-0.0189861	-0.0115001	-0.00339258	-0.014949	-0.0145186	-0.015843
		f	14	-0.0226855	-0.0309539	-0.0395973	-0.041414	-0.0361132	-0.0334938	-0.0395532	-0.0340865	-0.0237655	-0.0271848	-0.0387547	-0.0376078	-0.0434896	-0.0514666	-0.0597513	-0.0583054	-0.0566911	-0.0458766	-0.0355576	-0.0432784	-0.0133755	-0.0131603	-0.0247343	-0.0383389	-0.0427395	-0.047263	-0.0477991	-0.0405341	-0.0293347	-0.0268057	-0.00220044	-0.00947314	0.00648021	0.017831	0.0298773	0.0281838	0.00315846	0.0108345	0.0246948	0.0156874	-0.0340138	-0.035834	-0.0182114	-0.00698058	-0.00135306	-0.00275185
		m	15	-0.00517043	-0.00914305	0.00959835	0.0166993	0.00849712	-0.00758268	-0.00542742	0.00505073	0.021791	0.00692574	-0.00350599	-0.00108531	0.00473099	0.00727842	0.000967315	-0.0081245	-0.00547952	-0.00100524	0.0118076	-0.00297944	-0.00992358	-0.0101445	0.00147105	0.00997391	0.00186975	-0.00957032	-0.00812608	0.00780584	0.0184766	0.0100173	-0.00063061	-0.00361286	0.0395515	0.0792588	0.0700698	0.0371473	0.0132096	0.0403818	0.0738689	0.0626292	-0.0140365	-0.0122598	0.00931931	0.0323874	0.0231957	-0.0018552
		f	16	-0.0201386	-0.0286429	-0.0330625	-0.0240442	-0.0135218	-0.0216045	-0.02323	-0.0128877	0.0204078	0.00711003	-0.0229114	-0.0251014	-0.0229484	-0.0259247	-0.0228193	-0.0245463	-0.0307974	-0.0262809	-0.00639484	-0.00572613	-0.00491478	-0.0185577	-0.0328217	-0.0352975	-0.0264823	-0.0212069	-0.0148158	-0.0123021	0.00777225	0.0065624	-0.0260613	-0.00712511	0.0590844	0.0587679	0.0104189	-0.0150381	-0.027012	0.0232958	0.0708993	0.0261566	-0.0281744	-0.0240241	0.00499231	0.0141005	-0.00211135	-0.0138995
		f	17	-0.0232411	-0.0220167	-0.0559512	-0.084723	-0.0731025	-0.0584025	-0.0515421	-0.0444008	-0.0342895	-0.0256184	-0.0175578	-0.0191482	-0.0608691	-0.0795182	-0.0638714	-0.0493336	-0.0436365	-0.0469813	-0.0437887	-0.0277504	-0.0143128	-0.00518421	-0.0374096	-0.0613204	-0.0602464	-0.0455555	-0.033839	-0.0343054	-0.032408	-0.0257157	0.0144744	0.0261519	0.0436981	0.0393005	0.00890487	-0.00562551	-0.0155781	0.00810121	0.0248845	0.0156305	0.0112247	0.0253042	0.0282945	0.0109056	-0.000514236	-0.00765977
	24/2=12	f	1	-0.0204437	-0.0227031	-0.0155373	-0.015572	-0.0180375	-0.0211639	-0.0174507	-0.00800507	0.00569526	-0.00139551	-0.0234671	-0.0264602	-0.0289652	-0.0338774	-0.0237888	-0.0142863	-0.00947925	-0.00412006	-0.00363062	-0.0122181	-0.0164569	-0.0209373	-0.0279784	-0.0333998	-0.023106	-0.0149808	-0.0110915	-0.00700974	-0.00665343	-0.00908444	0.0115085	0.0305336	0.0739598	0.0774615	0.0491985	0.0221622	0.000918807	0.019209	0.0428565	0.0334678	-0.00750602	-0.00209607	0.0109779	0.0100989	-0.0048126	-0.000378816
		f	2	-0.0159822	-0.0179197	-0.00511099	0.0017362	-0.00655811	-0.00912322	-0.0101139	0.00108887	0.0106843	-0.00329253	-0.0113632	-0.0129897	-0.0129432	-0.0110319	-0.0155975	-0.0107821	-0.0114944	-0.0082164	0.000437974	-0.00796124	-0.00916259	-0.0101455	-0.0109163	-0.011343	-0.00935557	-0.00106275	0.00168384	-0.00126692	-0.00193025	-0.00801013	-0.0048331	0.0244412	0.0681242	0.0494135	0.0101409	-0.00458103	-0.000672133	0.0255959	0.0378028	-0.011133	0.00639931	0.00649372	0.0328119	0.0344114	0.0175299	0.00404803
		m	3	0.00590119	-0.00606447	-0.00268198	0.00324802	0.0146884	0.0192358	0.0119427	0.0203931	0.0468254	0.0346984	0.00409015	-0.0116949	-0.0144992	-0.0182563	-0.0144824	-0.000708439	0.00559485	0.010879	0.0285273	0.0180108	0.00277964	-0.00533977	-0.00715892	-0.0121917	-0.0130618	-0.000687403	-0.00180762	-0.000179631	0.0143087	0.01801	0.0108221	0.0238933	0.0430664	0.0372139	0.0237196	0.0150164	0.0138091	0.0391842	0.0605957	0.0280649	0.00683826	0.00676179	0.00330817	-0.000470581	-0.000828541	0.00883329
		m	4	-0.00444158	-0.0218975	-0.0244555	-0.0246795	-0.0163561	-0.0125452	-0.0159189	0.000790019	0.0277786	0.0262704	-0.00525427	-0.020356	-0.0269332	-0.0242859	-0.0142252	-0.00291261	-0.00197938	0.0126654	0.0294992	0.0249113	-0.00783446	-0.0188242	-0.0321808	-0.033086	-0.0255926	-0.0151442	-0.0106153	-0.00490985	0.00748926	0.011784	0.0047656	0.0133647	0.0299587	0.0156635	-0.00200855	-0.00754742	-0.0119388	0.0169046	0.0553263	0.0456922	-0.00456549	-0.00642129	0.00516214	-0.00516619	-0.0181459	-0.0215851
		m	5	-0.00476154	-0.00208582	0.00933094	4.99996e-06	-0.0140262	-0.0243961	-0.0136915	0.0100651	0.0218194	0.00299487	-0.00383141	-0.00300257	-0.00242489	-0.0135531	-0.0178297	-0.0273535	-0.0204077	-0.00405123	0.0176381	0.00380341	0.00924102	0.00181728	-0.00892457	-0.0173049	-0.0211795	-0.0269691	-0.0233344	-0.00624131	0.00735927	0.0123677	0.0140826	0.0328964	0.0800287	0.0488202	0.0142115	-0.00987537	-0.00355817	0.0419818	0.0612255	0.0154867	-0.00634354	-0.00609543	0.0201526	0.00350646	-0.00849535	-0.018191
		m	6	-0.0325192	-0.0373756	-0.0186674	0.00515019	-0.00211861	-0.00934669	-0.0111518	0.00479437	0.0352149	0.0280969	-0.0444659	-0.0654784	-0.0679449	-0.0462756	-0.032813	-0.0283281	-0.023469	-0.0328795	-0.0344595	-0.0295978	-0.0298813	-0.0431585	-0.0506978	-0.0371264	-0.0284304	-0.0290501	-0.0271486	-0.0225082	-0.00852632	-0.00275462	-0.0132484	-0.0102948	0.00733846	0.0160272	-0.00537672	-0.0227568	-0.0265146	0.00786063	0.0426544	0.0288058	-0.0177159	-0.0189929	-0.000532703	0.0126179	-0.00644667	-0.0293334
		f	7	-0.0170847	-0.0233349	-0.0283026	-0.0195465	-0.00929871	-0.00792009	-0.00878533	-0.00399465	0.000212325	-0.00308066	-0.034403	-0.0284151	-0.0364993	-0.0299693	-0.0209015	-0.0254262	-0.0271627	-0.0297197	-0.0304443	-0.037867	-0.0198281	-0.0257971	-0.0319133	-0.0281633	-0.0148071	-0.0143083	-0.0100045	-0.00639331	-0.0108866	-0.0156583	0.0172304	0.0323753	0.0416892	0.0381031	0.0204784	0.0108514	0.0115712	0.0271018	0.0427337	0.0308403	-0.00541604	-0.00628782	-0.00423007	-0.0052847	-0.00338643	-0.00620642
		m	8	0.0143957	0.00452954	0.0165402	0.0264715	0.01559	0.0109839	0.0101153	0.0369135	0.0529211	0.0375555	-0.00624481	-0.00774741	0.00163293	0.00196926	0.00252605	0.0100136	-0.00193461	-0.00712773	-0.00725283	0.0010572	0.00561071	-0.00567486	-0.0103017	0.000211187	0.00575242	0.00904372	0.00971959	0.0113663	0.0221593	0.0260312	0.0141268	0.0360294	0.0807988	0.0950027	0.0403467	0.00573459	0.0056938	0.0369992	0.0587684	0.0281865	0.00726563	0.0194898	0.0467999	0.057213	0.0123231	-0.015307
		f	9	0.013238	0.00537802	-0.00383658	0.00269155	0.00764523	0.00665743	0.00623633	0.00674199	0.020958	0.0121146	0.00917254	0.00786884	0.00387457	0.00221407	0.0015207	0.00211528	0.00150121	-0.0026863	0.00509645	0.00291574	0.00334614	0.00593221	-0.00102399	-0.0140053	-0.0155781	-0.012271	-0.0119412	-0.0144519	-0.00725614	-0.00476193	-0.00102088	0.00680965	0.0290564	0.042834	0.0357536	0.0171868	0.00452208	-0.00672581	0.0245126	0.0182282	0.0101513	0.00794777	0.0192973	0.0283873	0.0196667	0.00448752
		m	10	0.00326633	-0.0122108	-0.0266167	-0.0168385	-0.0188376	-0.0253547	-0.0393154	-0.0386059	-0.0219826	0.00170101	-0.0203138	-0.0268776	-0.0386392	-0.0401278	-0.0411458	-0.0445885	-0.0442282	-0.0456431	-0.0475326	-0.0252658	-0.0113229	-0.0171285	-0.0281977	-0.031578	-0.0356947	-0.0305047	-0.0316468	-0.0373347	-0.0374945	-0.0225207	0.00529756	-0.00973665	-0.0149342	-0.0104906	-0.0180192	-0.0290145	-0.0383141	-0.0312162	-0.0181683	-0.000905823	0.02861	0.00844241	-0.00156011	0.0197948	0.00970564	-0.0132071
		f	11	-0.047723	-0.0554147	-0.0478498	-0.0506436	-0.0406857	-0.0248182	-0.0371466	-0.0404158	-0.0222186	-0.032101	-0.0436423	-0.044363	-0.0500289	-0.0486305	-0.0366761	-0.0330223	-0.045165	-0.0553939	-0.0505226	-0.0398516	-0.0239888	-0.0290637	-0.0429313	-0.0419659	-0.0244579	-0.0186013	-0.0256665	-0.0388871	-0.0387476	-0.0251932	0.00374931	0.00656881	0.0247769	0.0186773	0.0146587	0.0223774	0.0131792	0.037801	0.0792881	0.0360814	-0.0154373	-0.0116509	-0.00332732	-0.00810899	-0.0199393	0.00109241
		m	12	-0.0179626	-0.0281029	-0.0246764	-0.00415526	-0.00448233	-0.00147782	-0.00449109	-0.00165388	-0.0068031	-0.00579095	-0.0234906	-0.0338743	-0.053411	-0.0475677	-0.0402962	-0.025789	-0.0167369	-0.0202772	-0.0372052	-0.0279758	-0.0213122	-0.0349343	-0.0583953	-0.0553632	-0.0419216	-0.0300849	-0.0197045	-0.0222262	-0.0244566	-0.0174773	0.00596454	0.0157354	0.0426168	0.0613131	0.0426907	0.0258601	0.00808993	0.0497556	0.0589466	0.0365247	-0.0104416	-0.0109268	0.00274993	0.0403589	0.0426724	0.0296753
		f	13	-0.00478592	-0.0137005	-0.0208166	-0.0179337	-0.0179109	-0.0183555	-0.0306261	-0.00452356	0.00306805	-0.0127062	-0.013529	-0.0215611	-0.0329615	-0.0191084	-0.0140783	-0.0100652	-0.0217491	-0.0375563	-0.0248188	-0.0112511	-0.0158549	-0.0180619	-0.035601	-0.0410199	-0.029294	-0.0260385	-0.0290167	-0.0385509	-0.0281488	-0.0127886	-0.000229556	0.0317762	0.0489248	0.0153171	-0.00847704	-0.0268965	-0.0286715	0.0169162	-0.00595734	-0.0328407	-2.69695e-05	0.00574395	0.00429828	-0.0115024	-0.0182078	-0.0291663
		f	14	-0.0176162	-0.024999	-0.0345178	-0.0393765	-0.0421947	-0.041444	-0.0389003	-0.0362999	-0.0248442	-0.0317068	-0.0274061	-0.0281465	-0.0409383	-0.0553481	-0.0606282	-0.0601605	-0.0516629	-0.0543232	-0.0476952	-0.0466224	-0.0118316	-0.0161551	-0.0301051	-0.042436	-0.0463862	-0.0446953	-0.0422168	-0.0474115	-0.0300351	-0.0323647	0.0096054	0.00687178	0.0285562	0.0383631	0.0173031	0.0063174	-0.00101353	0.00684375	0.0313708	0.0248977	-0.0178419	-0.0177074	-0.00199577	0.00710971	-0.00958028	-0.0220655
		m	15	0.000209939	-0.00671344	0.00842096	0.0249426	0.029517	0.0187963	0.0173986	0.0111137	0.0299458	0.0377377	-0.0011047	0.00103493	0.00575666	0.0125657	0.0183274	0.0147993	0.0104435	0.00744314	0.0150527	0.0197324	0.00563528	-0.00649771	-0.00163414	0.00977345	0.0208485	0.0150403	0.0140532	0.0165566	0.0352223	0.0380373	0.00706177	0.00701684	0.041218	0.0708427	0.0877545	0.0744979	0.0617947	0.0636599	0.0964438	0.0858569	-0.00161209	-0.00425516	0.0134755	0.0352636	0.0413411	0.0271853
		f	16	-0.0105617	-0.0132001	-0.0373104	-0.0352704	-0.0317362	-0.0301182	-0.0252058	-0.0155925	0.0201823	0.0145309	-0.0221461	-0.0179579	-0.0374327	-0.0283154	-0.0260988	-0.0285388	-0.0178235	-0.0163597	0.00174603	-0.00300209	0.000926408	-0.00425236	-0.0244495	-0.031519	-0.0281605	-0.025358	-0.0246235	-0.015423	0.00396515	0.00909687	0.00666626	0.0155452	0.0540628	0.0588283	-0.00206011	-0.0157459	-0.0260233	0.00482903	0.0521283	0.0312532	-0.00121451	-0.00236754	0.000435413	0.00970414	-0.0201117	-0.0189993
		f	17	-0.0181361	-0.0219044	-0.0413261	-0.0613793	-0.0469399	-0.0510211	-0.0584005	-0.0572069	-0.0512916	-0.0260486	-0.0194359	-0.0227912	-0.0436666	-0.0579249	-0.0423731	-0.0479958	-0.0563803	-0.0619773	-0.0600249	-0.0290764	-0.0231738	-0.0206196	-0.0303322	-0.0465129	-0.0375014	-0.0364626	-0.0405753	-0.0471685	-0.046143	-0.0254448	0.0153582	0.0104106	0.0371213	0.0486106	0.0122707	-0.0208247	-0.0212168	-0.010704	0.0236174	0.0316139	-0.001107	0.00144638	0.0237669	0.0304481	0.00335648	-0.0107203
	24/4=6	f	1	-0.029835	-0.0241043	-0.00964362	-0.0119607	-0.0292628	-0.0321979	-0.0294396	-0.00630169	-0.00146357	-0.0192019	-0.0165443	-0.015492	-0.0281287	-0.0249158	-0.0196596	-0.0187276	-0.0172398	-0.0128529	-0.0230888	-0.0286516	-0.0134952	-0.0141324	-0.0304842	-0.0285022	-0.0210289	-0.0147236	-0.0118144	-0.00918121	-0.0141521	-0.0210694	-0.00524544	0.0179174	0.0637245	0.0585842	0.0246878	0.00635608	-0.00317857	0.0240574	0.0396561	0.0111718	-0.0155708	-0.00698626	0.0117432	0.00454706	-0.00689121	-0.0111003
		f	2	-0.0045284	-0.0189596	-0.0114474	-0.00308666	0.00283264	0.00216613	0.000155972	0.0100523	0.0172599	0.000137056	-0.00268709	-0.0141439	-0.0194598	-0.0209748	-0.015956	-0.0131368	-0.0107148	-0.00370053	0.000701984	-0.00730382	0.00502744	-0.00208643	-0.0174205	-0.0231047	-0.0167956	-0.00921801	-0.00864297	-0.00638138	-0.00669643	-0.00798704	-0.0139896	0.0147088	0.0611857	0.0468398	0.00293556	0.00170338	0.0138366	0.0499258	0.0603887	0.0193229	-0.00227237	-0.00378572	0.0292581	0.0398725	0.0197259	0.0129983
		m	3	0.0304417	0.0185462	0.0110873	0.0165083	0.0214344	0.0205607	0.0189498	0.0174587	0.0410323	0.0334005	0.0313773	0.0199786	0.0061487	-0.00448593	0.000889841	0.00853707	0.0151073	0.0157047	0.0334732	0.0236421	0.026212	0.0218278	0.00796569	-0.00189225	-0.000672609	0.00328697	0.00704945	0.00165829	0.0175332	0.0120663	0.0354473	0.0389459	0.0464814	0.0416693	0.0330149	0.0338963	0.0361407	0.0388096	0.0521917	0.0303193	0.0302365	0.0373008	0.031211	0.0221607	0.0145633	0.0217241
		m	4	-0.00427993	-0.00740878	-0.00349813	0.00278544	0.00132053	0.00913574	0.00874218	0.0208547	0.0442467	0.0342322	0.00586822	0.000831403	-0.00878413	-0.0126159	-0.00720774	0.00349121	0.0150237	0.0279509	0.0470378	0.0378155	-0.00324146	-0.00424217	-0.0173925	-0.0174374	-0.0169637	-0.00917167	0.00045886	0.0087818	0.0216009	0.0196516	0.0050134	0.00741149	0.0350554	0.0371128	0.0221853	0.00986102	0.0153956	0.0437824	0.0736213	0.0548591	-0.00237919	-0.00260864	0.01891	0.018731	0.00265408	-0.00017712
		m	5	-0.0102389	-0.00985253	0.004552	-0.00215012	-0.00992219	-0.0139951	-0.00798241	0.0163464	0.0236357	0.000863034	-0.00763281	-0.0125424	-0.00772863	-0.0160368	-0.0197144	-0.0259511	-0.018368	0.00243989	0.0198764	0.00824661	-0.00235903	-0.0185147	-0.0228907	-0.0310239	-0.0300928	-0.026233	-0.0163637	0.00725886	0.0266512	0.0277819	0.0145483	0.0342367	0.0771041	0.0696261	0.0593453	0.0314116	0.00470275	0.0518796	0.0590429	0.03285	-0.00827172	-0.00390209	0.0164033	0.00604535	0.0108076	-0.00124387
		m	6	-0.0140276	-0.0270802	-0.0138407	-0.00704683	0.00203535	-0.0063039	-0.0160705	-0.00760722	0.0273904	0.019259	-0.0259127	-0.0361632	-0.0576457	-0.0537322	-0.0390778	-0.0310598	-0.0131179	-0.0191634	-0.0189258	-0.0133321	-0.0128951	-0.0286176	-0.0409819	-0.0397554	-0.0264158	-0.0258436	-0.0150483	-0.0146794	-0.00799272	-0.00412557	-0.0119703	-0.00437784	0.0116352	0.00428589	0.00145606	-0.0150813	-0.0303492	-0.000340455	0.0346256	0.0158464	-0.0127219	-0.0139288	0.0125655	0.00853656	0.00125011	-0.0183851
		f	7	-0.0117465	-0.0208136	-0.0295541	-0.0283988	-0.0171619	-0.00383712	-0.00291166	-0.00536321	-0.00250866	-0.00394052	-0.039603	-0.0395855	-0.0526258	-0.0647122	-0.0523467	-0.0333782	-0.0307034	-0.035305	-0.0435437	-0.0426726	-0.0119962	-0.013402	-0.0277688	-0.0378937	-0.0293164	-0.0116502	-0.00831903	-0.00684665	-0.00674618	-0.0132443	0.0125789	0.0247916	0.0409003	0.0399782	0.0257135	0.0228252	0.0134161	0.027093	0.0449608	0.0315972	0.00067974	-0.00512157	2.21002e-05	0.00456059	0.0096944	0.0176166
		m	8	0.00996847	-0.00899545	0.0102337	0.045529	0.0510544	0.03596	0.0250786	0.0373755	0.0577028	0.0478683	0.00994042	-0.00314938	-0.00945376	-0.00335905	0.00515641	0.00140085	0.00637763	0.0084588	0.00958473	0.00633224	0.0123918	-0.012469	-0.018324	0.0066061	0.0283154	0.027655	0.0215973	0.0235702	0.0352644	0.033373	0.0357217	0.0496121	0.0831788	0.108624	0.0806364	0.0404984	0.0273716	0.0556807	0.081873	0.0565379	0.0206067	0.022082	0.0421132	0.0638454	0.0467062	0.0143974
		f	9	0.0103812	-0.00875106	-0.0112132	-0.00714484	-0.00173055	0.00305698	0.00474944	0.0151908	0.0307173	0.0208591	0.0141036	0.00678563	-0.000424972	-0.00981374	-0.0102476	-0.00965801	-0.00627795	-0.00207997	0.0152798	0.00817639	0.00716142	0.00550063	-0.00359798	-0.0192643	-0.0199477	-0.0173229	-0.0147668	-0.0158464	-0.00631223	-0.00435876	-0.00131544	-0.00613944	0.0135842	0.023436	0.017547	0.00606071	-0.000500099	0.00959843	0.0375304	0.0263527	0.00395209	-0.0073972	0.00743464	0.0173593	0.0111294	0.00935688
		m	10	0.00244983	-0.00392865	-0.00209083	0.00873067	0.0255913	0.0184524	0.00708356	0.017555	0.0435525	0.0292164	-0.01513	-0.0212065	-0.0294093	-0.0253775	-0.0108571	-0.0116714	-0.0270194	-0.0285575	-0.00940481	-0.00892694	-0.00979978	-0.0104926	-0.0216897	-0.0237796	-0.015393	-0.0138514	-0.0212417	-0.0239223	-0.00568114	-0.00105444	-6.4125e-05	-0.00604162	-0.00718902	0.0117855	0.020705	0.00798737	-0.012749	-0.00223211	0.0177027	0.00443876	0.0126622	0.00912902	0.0147704	0.0474979	0.0527912	0.0344939
		f	11	-0.0373083	-0.049659	-0.0650048	-0.0652817	-0.0627462	-0.0501479	-0.0381776	-0.0323567	-0.0260971	-0.0338041	-0.0363622	-0.040563	-0.0493027	-0.05209	-0.0596896	-0.0529623	-0.0358662	-0.0450889	-0.0417844	-0.0407296	-0.0228948	-0.0225502	-0.0265251	-0.0275	-0.0317782	-0.0379099	-0.0292593	-0.0332409	-0.0353547	-0.031292	-0.00492888	-0.00842893	-0.0162671	-0.00917641	-0.0138383	-0.0143169	-0.0206194	0.0188867	0.0654442	0.0435255	-0.00828395	-0.0114994	-0.0360349	-0.0307342	-0.037393	-0.0351924
		m	12	-0.00047604	-0.00157724	0.00522449	0.00436679	-0.000309284	-0.00424498	0.000600195	0.0136942	0.012679	0.0037236	-0.000125467	-0.0175339	-0.0312982	-0.0441058	-0.0397262	-0.032724	-0.0275559	-0.0192674	-0.0191404	-0.0125526	0.00293736	-0.0142509	-0.03431	-0.0405829	-0.0437629	-0.0362934	-0.0258541	-0.0205097	-0.0111141	-0.00537534	0.0396703	0.0664884	0.0879794	0.0811584	0.0582011	0.0396352	0.0358254	0.0739471	0.0762675	0.0422164	0.026208	0.0348221	0.0486299	0.0546551	0.0501248	0.0415941
		f	13	-0.00843944	-0.0225576	-0.0199903	-0.0145982	-0.00912644	-0.0151532	-0.0144445	-0.00192647	0.00338624	-0.00897124	-0.0107239	-0.0274604	-0.0330836	-0.0300329	-0.0112086	-0.00507867	-0.01237	-0.030035	-0.0297551	-0.0119704	-0.0113126	-0.0263608	-0.0417368	-0.0414453	-0.0246228	-0.0215182	-0.0209728	-0.028199	-0.0263726	-0.0139224	-0.000733545	0.0358591	0.048631	0.0158732	-0.0249332	-0.0330282	-0.0182568	0.0172937	0.00967579	-0.0136523	-0.00122562	0.00719733	0.00197305	-0.00285369	-0.0189516	-0.0300184
		f	14	-0.0281319	-0.0377105	-0.0384849	-0.0260423	-0.0271374	-0.0247709	-0.0251443	-0.0251491	-0.0136231	-0.00872834	-0.0284833	-0.036059	-0.0453693	-0.0406177	-0.0480568	-0.0483603	-0.0411374	-0.037037	-0.038221	-0.0251605	-0.0198714	-0.0259269	-0.0338174	-0.0298624	-0.0370701	-0.0351102	-0.0303549	-0.0302295	-0.0196436	-0.00709563	0.0039803	-0.0084474	0.0192288	0.0583415	0.043472	0.0309177	0.0238322	0.0371404	0.0581461	0.0544891	-0.0147261	-0.0216706	-0.00624743	0.0217333	0.00473656	-0.0127823
		m	15	0.0121367	0.000104264	0.0058368	-0.00557746	-0.00480137	-0.00410264	0.00271035	-0.000441542	-1.39075e-05	-0.00789279	-0.00396041	-0.00277589	0.00136146	-0.0129868	-0.0121553	-0.00753987	-0.00327727	-0.00718112	-0.0135108	-0.0128978	0.00417678	-0.0020849	-0.00129036	-0.00612223	-0.0051113	-0.0061115	-0.00212209	0.000634062	0.00153352	-0.00235109	0.0336892	0.0148699	0.0456151	0.0647511	0.0566903	0.0455451	0.0547701	0.064224	0.0778418	0.0504488	0.0138398	0.00316353	0.0198947	0.0235343	0.0091402	0.00714961
		f	16	-0.0116209	-0.0243584	-0.0263683	-0.0231047	-0.0179714	-0.00535492	-0.00111549	0.00699501	0.0129091	0.00337637	-0.0154171	-0.0181883	-0.0284107	-0.0275285	-0.0240948	-0.0150097	-0.00955088	-0.00917285	-0.0115267	-0.0153191	-0.00340255	-0.0102365	-0.0154302	-0.0184908	-0.0154323	-0.00540637	-0.00567871	0.00475187	0.00845365	0.00748203	-0.033228	-0.0132443	0.0435246	0.0669018	0.0399149	0.0183191	0.00492162	0.0430336	0.0867122	0.0350436	-0.0333147	-0.0313994	-0.00931148	0.0164708	0.00863138	0.000308366
		f	17	-0.0180275	-0.0173805	-0.0333668	-0.0302564	-0.015132	-0.00743257	-0.0160679	-0.0337065	-0.0391472	-0.0438634	-0.0102498	-0.00558248	-0.0275119	-0.0276189	-0.0105882	-0.000905492	-0.00777726	-0.0371619	-0.0515911	-0.0459146	-0.0149204	-0.00874829	-0.0203795	-0.0217558	-0.0128746	-0.00625647	-0.001129	-0.0187992	-0.0320876	-0.0368517	0.0245447	0.0249531	0.0388639	0.0557454	0.0310688	0.0144833	0.0092744	0.0201962	0.0407868	0.0355968	0.0132954	0.0136274	0.0224604	0.0284309	0.0141142	0.0101518
	48/2=24	f	1	-0.0286478	-0.0249638	-0.023435	-0.0231085	-0.0301824	-0.0311826	-0.0180894	0.00640902	0.0153705	-0.00581338	-0.0152868	-0.0111835	-0.0254729	-0.0268264	-0.0224135	-0.00903523	-0.000311171	-0.00456166	-0.00466857	-0.0197564	-0.0186763	-0.00360602	-0.0206826	-0.0241294	-0.0116954	0.00288678	0.003273	-0.00363864	-0.00788583	-0.0139656	-0.014805	0.0264448	0.0695048	0.0567204	0.0293641	0.0131125	-0.00191688	0.0369994	0.0481607	0.0187049	-0.0210022	0.000442217	0.0125798	0.0014236	-0.00388118	0.0101524
		f	2	-0.0196946	-0.0132088	0.00482214	0.00800617	0.00397551	-0.0115475	-0.015635	0.00183899	0.0204985	0.00621211	-0.0212954	-0.01578	-0.00784777	-0.00644462	-0.00658687	-0.011047	-0.0156389	-0.00789223	0.0001434	-0.00451251	-0.00553934	-0.00857056	-0.0110307	-0.0108238	-0.000833618	0.000385766	-0.00464697	-0.0123886	-0.0154435	-0.0105399	-0.0130531	0.0329521	0.0684372	0.0608398	0.0189325	-0.00782115	-0.00706439	0.0382232	0.0590571	0.0237554	-0.0042732	0.0117982	0.0368544	0.0482364	0.0309823	0.00309033
		m	3	0.00995467	-0.00290046	0.00697762	0.0134201	0.00801808	-0.000475858	-0.00339327	0.00742397	0.044802	0.0394074	0.00787089	-0.0059984	-0.016118	-0.0100488	-0.00959196	-0.00941832	-0.00955401	0.0003002	0.0252208	0.027779	0.00767622	0.00159474	-0.00974588	-0.0170573	-0.0131988	-0.012572	-0.00681867	-0.00496399	0.0185591	0.0216576	0.0157438	0.0308467	0.0573225	0.0545408	0.0270788	0.00582041	0.00289002	0.0285213	0.0598057	0.0310412	0.00822237	0.0127222	0.0109826	0.017386	0.0129697	0.00293697
		m	4	-0.0174074	-0.0174564	-0.00903055	-0.0113	-0.0162461	-0.0187417	-0.0163063	0.00907955	0.0333805	0.0260167	-0.00613246	-0.0147077	-0.0193659	-0.0227631	-0.0229532	-0.0203593	-0.016936	0.0022642	0.0315387	0.0237061	-0.00080463	-0.0189748	-0.0349703	-0.0420353	-0.0377596	-0.03474	-0.0299482	-0.00950108	0.0165882	0.0123183	0.00322335	0.0121122	0.046227	0.0320164	0.00709804	0.00120581	-0.0125554	0.016084	0.0545898	0.0397091	-0.000463575	0.00145968	0.0258464	0.0115865	-0.0084777	-0.0133543
		m	5	-0.012734	-0.00522233	0.00883006	-0.005743	-0.0111234	-0.0122085	-0.0122116	-0.00168291	0.00958445	-0.00457422	-0.00890935	-0.00986092	-0.00739675	-0.0111751	-0.0172023	-0.016621	-0.0106004	-0.00572544	0.0116249	0.000472688	-0.00583857	-0.0117394	-0.00963781	-0.0106858	-0.0179203	-0.0214081	-0.019436	-0.0103181	0.0023016	0.0129633	0.0094278	0.0370973	0.0674997	0.0461433	0.0228407	0.0110323	-0.00106033	0.0302976	0.0458769	0.0299168	-0.000491132	-0.00252761	0.0154622	-0.00380943	-0.00867248	-0.0136542
		m	6	-0.00727133	-0.0321987	-0.0241996	-0.0173658	-0.0134054	-0.0231081	-0.0372467	-0.0276145	0.00262087	0.00605023	-0.0239876	-0.0427833	-0.0673671	-0.0523909	-0.0243335	-0.0263578	-0.042715	-0.052471	-0.0517196	-0.0421111	-0.00963369	-0.0269233	-0.0492077	-0.0519085	-0.0353279	-0.0277412	-0.0371382	-0.0377171	-0.0298419	-0.0220977	-0.000440789	-0.00666854	0.00256189	-0.00857942	-0.0131148	-0.0198138	-0.0293632	-0.00277907	0.0138945	0.010504	0.00385837	-0.016752	0.00085821	-0.00914659	-0.0174097	-0.028097
		f	7	-0.0243469	-0.0328644	-0.0259267	-0.0172256	-0.00626531	0.00965557	0.00802708	0.00326092	-0.00905777	-0.0182595	-0.0477345	-0.0512282	-0.0461322	-0.0348206	-0.0193861	0.00227974	0.00398216	-0.00472447	-0.0314884	-0.0520992	-0.0215102	-0.0324102	-0.0325212	-0.0262026	-0.0144848	0.000805359	0.00600487	0.00522018	-0.0135803	-0.0262752	0.00458099	0.0171681	0.0481438	0.0417997	0.0222162	0.024388	0.0264647	0.0339654	0.0295912	0.0101333	-0.0155121	-0.018169	0.00433807	0.00654518	0.0054883	0.0247402
		m	8	0.00797468	-0.0128611	0.0157762	0.0292401	0.0218952	0.00504261	-0.00174854	0.0247	0.0400188	0.0196084	0.00726157	-0.00822799	-0.0126223	-0.0136492	-0.00570467	0.00288769	0.000982195	-0.0107234	-0.0169435	-0.020939	0.0144661	-0.0151975	-0.0157654	0.00303714	0.00538293	0.0060181	0.00266862	0.0108788	0.0151074	0.00365666	0.0280696	0.0387885	0.0875509	0.0886827	0.0376621	-0.00653582	-0.0106319	0.0290527	0.0568346	0.0257333	0.014859	0.0176253	0.0502642	0.0464961	0.00515925	-0.0202186
		f	9	0.00703568	-0.0091516	-0.0143395	-0.0110995	0.00589528	0.0117251	0.0106988	0.0186225	0.0292391	0.0287133	0.00266606	-0.0107009	-0.0161546	-0.0118608	-0.00261328	-0.00239786	0.00103244	0.0104973	0.0183123	0.0197885	-0.00601511	-0.012599	-0.0226722	-0.0215	-0.0159804	-0.0147513	-0.014247	-0.00607115	-0.00408113	0.00287115	0.00590074	0.0106167	0.0354245	0.0422305	0.0289148	0.0164195	0.0102138	0.0208803	0.0408111	0.0365122	0.0102254	0.0117294	0.0224433	0.0195977	0.0158944	0.0102512
		m	10	-0.0145117	-0.0227419	-0.0247438	-0.0176608	-0.0153097	-0.0180287	-0.0300697	-0.0153602	0.0181741	0.0239111	-0.0240828	-0.0289379	-0.0395558	-0.0405823	-0.0378425	-0.032732	-0.0330404	-0.0289007	-0.0151444	-0.0133338	-0.0141607	-0.0102751	-0.023319	-0.0354392	-0.0310446	-0.0285643	-0.0289836	-0.0265832	-0.0134316	-0.00756494	-0.00614794	-0.00907019	-0.0126768	-0.00502963	-0.0109339	-0.0137845	-0.0202156	-0.0109264	0.0129539	0.0135023	0.00716949	0.00494053	0.00487018	0.0193339	0.0182653	-0.00145714
		f	11	-0.045813	-0.040256	-0.038744	-0.0415837	-0.0441913	-0.0498514	-0.0605298	-0.0438685	-0.0395298	-0.0504189	-0.0442199	-0.0423605	-0.0395508	-0.0363375	-0.0370279	-0.0426884	-0.0574475	-0.0515217	-0.0605418	-0.0533619	-0.0305833	-0.0276718	-0.0292877	-0.0230202	-0.0281003	-0.0386508	-0.0501875	-0.0435107	-0.0444491	-0.0352603	-0.00551346	0.0161926	0.0205046	0.0108187	-0.0171837	-0.0358407	-0.0269823	0.0228366	0.0520118	0.0180772	-0.0188063	0.00358408	0.00852209	-0.00905378	-0.0246204	-0.0321213
		m	12	-0.0149332	-0.0153045	0.00537792	-0.00538184	-0.0259386	-0.0145908	-0.00366997	0.00320846	0.00757302	-0.00585896	-0.0113785	-0.0227212	-0.0327647	-0.0537096	-0.0615326	-0.043523	-0.029881	-0.0205633	-0.0263921	-0.026959	-0.0153917	-0.0327177	-0.0378434	-0.0560458	-0.0672249	-0.0496184	-0.0336913	-0.0230374	-0.0251274	-0.0211604	0.00769718	0.0343634	0.0702051	0.0562977	0.0115849	0.0107899	0.020058	0.0583241	0.0723802	0.0349971	-0.00600374	0.00797267	0.0411234	0.0394416	0.020104	0.0183458
		f	13	0.00187896	-0.00544753	-0.00117985	-0.00674298	-0.0122677	-0.0121066	-0.0114982	0.00878948	0.0227181	0.00770074	0.00424797	-0.0136739	-0.0230699	-0.0181102	-0.0176987	-0.00515172	-0.00849171	-0.021602	-0.00824568	-0.00469473	0.0025221	-0.0086266	-0.0284621	-0.0265012	-0.0263065	-0.0119961	-0.0124142	-0.0256315	-0.0207161	-0.0152716	-0.008651	0.035022	0.0617818	0.0207354	-0.0120354	-0.0253519	-0.0275783	0.0230177	0.0122271	-0.00387746	-0.00501392	0.0159496	0.0257991	0.00471155	-0.013589	-0.0204182
		f	14	-0.0473076	-0.0494231	-0.0434722	-0.041597	-0.0506759	-0.0557452	-0.0562659	-0.0449128	-0.0331868	-0.0321907	-0.0532542	-0.0470599	-0.0512907	-0.0555487	-0.0632614	-0.0638324	-0.0594482	-0.0532759	-0.0462521	-0.0471356	-0.0407594	-0.0368559	-0.0429556	-0.0471933	-0.0538476	-0.0536616	-0.0506738	-0.0461288	-0.0410579	-0.0339765	-0.0290778	-0.0284934	0.00269899	0.0177071	0.0095979	-0.00799281	-0.0195349	0.00600352	0.016626	0.0152972	-0.0466952	-0.0489252	-0.0172441	0.000393931	-0.015511	-0.0307443
		m	15	-0.00467056	-0.00175089	0.00503919	0.0233105	0.015713	-0.00855236	-0.0314868	-0.0230191	0.00425854	0.0120994	-0.00892287	-0.00751808	-0.00249955	0.00670408	0.0104793	-0.00864398	-0.0322488	-0.0309874	-0.0109009	-0.00419105	-0.00745825	-0.007889	0.00140072	0.011585	0.0127768	-0.00838969	-0.0288215	-0.0189213	-0.00204497	0.0104139	-0.002022	0.00917536	0.0429012	0.0779626	0.082388	0.0460708	0.000334474	-0.0154151	0.0192304	0.0384642	-0.00784264	-0.00105299	0.019219	0.0373423	0.0298856	0.00805384
		f	16	-0.00990746	-0.00572325	-0.0265632	-0.0271042	-0.0226518	-0.020091	-0.0205194	-0.00594711	0.00476396	-0.0066782	-0.0215531	-0.00512668	-0.025803	-0.0313093	-0.0252408	-0.0206822	-0.0217189	-0.0161047	-0.0134437	-0.0240042	-0.00317183	0.000188817	-0.0131594	-0.0214781	-0.0238033	-0.0216179	-0.0176518	-0.015131	-0.00511768	-0.000449793	-0.0250869	0.00184096	0.0592773	0.0733533	0.0279051	0.00338801	-0.0160426	0.00967227	0.050669	0.0132016	-0.025859	-0.0151291	0.00741006	0.0209677	-0.000870879	-0.00610363
		f	17	-0.0361969	-0.0381314	-0.032897	-0.0452564	-0.0409464	-0.029007	-0.0376947	-0.0410403	-0.0493314	-0.0395773	-0.0195894	-0.0245395	-0.03637	-0.0485931	-0.0407364	-0.0343435	-0.042375	-0.0439725	-0.0493695	-0.0376607	-0.0240131	-0.0224216	-0.0229039	-0.0397617	-0.0356284	-0.030649	-0.0346275	-0.0339982	-0.033023	-0.0351516	0.00733739	0.00818263	0.0370924	0.0388378	0.0311021	0.0115957	-0.002378	0.00769727	0.0212561	0.0307157	0.00256492	0.00439179	0.0243728	0.0184712	0.0132195	0.00487591
	48/4=12	f	1	-0.0166998	-0.0209059	-0.0146684	-0.0129822	-0.0236874	-0.0241158	-0.0244062	-0.00960199	0.0106655	9.48619e-05	-0.018446	-0.0248646	-0.0281296	-0.0305679	-0.0282245	-0.0214881	-0.00909325	-0.00704965	-0.0109649	-0.0221555	-0.0151115	-0.020524	-0.0285112	-0.0285954	-0.0279169	-0.0169689	-0.00837821	-0.0059298	-0.0120151	-0.0161138	0.0110049	0.0384188	0.0721102	0.0722816	0.0301845	0.0010253	-0.0159337	0.0259692	0.0621786	0.0422294	-0.00634712	0.00201542	0.00612788	-0.00163345	-0.0107372	-0.0110869
		f	2	-0.0163861	-0.0108239	-0.00293385	-0.00547476	-0.000931799	-0.00254014	-0.00638326	0.0102168	0.0173552	0.0072016	-0.0136556	-0.0101368	-0.011301	-0.0178879	-0.0142176	-0.00621027	-0.0038863	0.00535593	0.00496949	-0.00547091	-0.00273948	-0.00450314	-0.00865017	-0.0170877	-0.00806851	-0.000270695	0.00353292	0.00296855	-0.00139853	-0.00928971	-0.0176652	0.0206947	0.0671606	0.0539441	0.00991391	-0.00339346	-0.00216866	0.0397093	0.0463313	0.0102667	-0.00989124	-0.000878673	0.0337243	0.0405507	0.019269	0.00456664
		m	3	0.0054238	-0.00490468	0.00048618	0.0144868	0.0181189	0.0167114	0.0219764	0.0241395	0.046357	0.0429482	0.00190922	-0.00328401	-0.0100846	-0.00250787	0.00671601	0.00576759	0.0236975	0.0224515	0.0398232	0.0268728	0.0164897	0.00988305	-0.00136418	0.00386139	0.0122364	0.0092783	0.0178147	0.0135348	0.0200108	0.0177367	-0.00325256	0.00930239	0.0426037	0.04113	0.0236113	0.0163422	0.0276269	0.037138	0.0550323	0.0395608	-0.00519644	0.00311558	0.011079	0.0130882	0.0231203	0.022026
		m	4	-0.0129945	-0.0196751	-0.0115509	-0.00491723	-0.0050984	-0.0011346	0.00609085	0.026326	0.0422653	0.0279444	-0.0130893	-0.0254311	-0.0234231	-0.0203899	-0.0161628	-0.010008	0.00270302	0.0252069	0.0402412	0.0286395	-0.0129673	-0.0222969	-0.0337522	-0.0335963	-0.0294958	-0.0219134	-0.0135856	0.00513479	0.0203215	0.0164091	-0.00427405	0.0108471	0.0327699	0.0404039	0.0237635	0.0117553	0.0169531	0.0517241	0.0755229	0.0434707	-0.00881708	-0.00299665	0.0153524	0.0164835	0.00522246	-0.00129879
		m	5	-0.0169658	-0.0129242	0.00296212	-0.00190431	-0.0071785	-0.0117641	-0.0131108	0.00634122	0.0171792	-0.00218575	-0.0141288	-0.0144549	-0.00824346	-0.0155616	-0.0156611	-0.0172059	-0.0195102	-0.0048282	0.0128756	0.00466554	0.000224516	-0.0178055	-0.0146268	-0.0199686	-0.0188639	-0.0200362	-0.0149306	-0.00182756	0.0212543	0.0177129	0.00297497	0.027287	0.071004	0.0653518	0.0486018	0.0359414	0.0130733	0.0511735	0.0506654	0.0288664	-0.0097066	-0.0104028	0.00965767	0.00434154	-0.000619565	-0.00280772
		m	6	-0.018672	-0.0349419	-0.0107031	0.00988296	0.0119466	-0.00289475	-0.00885858	0.00353079	0.0331363	0.0266475	-0.0149719	-0.0304844	-0.0596968	-0.0599977	-0.053478	-0.0428482	-0.023985	-0.031777	-0.0315955	-0.0243013	-0.0164036	-0.0360115	-0.0444061	-0.0377874	-0.0328046	-0.0255338	-0.0154592	-0.0151558	-0.00773599	-0.00235247	-0.0127092	-0.00758278	0.0132147	0.0210903	0.0068214	-0.0132542	-0.0135862	0.0119564	0.0362723	0.025203	-0.0105641	-0.0100841	0.00827017	0.0207944	0.0036029	-0.0155456
		f	7	-0.0382258	-0.0327173	-0.0369503	-0.0307046	-0.0174982	-0.00457828	0.0042478	0.00126986	0.00759235	0.00921785	-0.0600897	-0.0589167	-0.0724464	-0.0624236	-0.0440312	-0.0219424	-0.00518254	-0.0095912	-0.0258307	-0.0307033	-0.0361678	-0.033424	-0.0400227	-0.0368028	-0.0230259	-0.0114588	0.00768788	0.006907	0.00271461	-0.00083573	-0.0106417	0.0138304	0.021976	0.0156974	0.0237187	0.0254315	0.0324013	0.0405172	0.0562041	0.0310687	-0.031097	-0.0203652	-0.0120653	-0.00822118	0.000813986	0.0106189
		m	8	-0.0180305	-0.018453	0.0232217	0.0510507	0.0457256	0.0305271	0.010752	0.0336578	0.060534	0.0572307	-0.000964498	-0.00278257	6.52544e-05	-0.000405274	0.00384199	0.0123481	0.0145378	0.0213912	0.0074652	0.00250319	-0.00494762	-0.0206824	-0.00722397	0.0157712	0.0211367	0.0270186	0.024574	0.0286625	0.0343021	0.033742	0.025725	0.0342266	0.0804717	0.113471	0.0848323	0.0301894	0.00350302	0.043364	0.0783385	0.0644287	0.00205427	0.0106074	0.0481153	0.0712704	0.0389365	-0.00428831
		f	9	0.0065298	0.00284799	0.00821972	0.0112753	0.0126136	0.0199528	0.0219702	0.0216301	0.0356742	0.0300884	0.00818792	0.00449602	0.00480012	-0.000714071	-0.00445306	0.001226	0.00573731	0.00890243	0.0207865	0.0171936	-0.00342962	-0.0075557	-0.00969193	-0.0176258	-0.0223336	-0.0178955	-0.0133328	-0.0109257	-0.00414655	-0.000545097	0.013236	0.0239416	0.0434007	0.0430144	0.0272807	0.0135379	0.00321096	0.0186994	0.048308	0.0364247	0.0101506	0.0180919	0.0318876	0.033542	0.0222118	0.0120068
		m	10	0.000993038	-0.0185273	-0.0191219	0.00273504	0.0114106	0.0109856	-0.00149869	-0.00678596	0.0209617	0.0270397	-0.0193911	-0.0291895	-0.0374727	-0.0305573	-0.0219006	-0.0206185	-0.0281939	-0.0403916	-0.029171	-0.0191085	-0.0124124	-0.0132395	-0.0169962	-0.0252275	-0.0231124	-0.0154891	-0.0241369	-0.0298029	-0.0190425	-0.0172637	-0.00752418	-0.0120261	-0.00792357	0.00429952	0.0071996	0.0106329	-0.00733958	-0.00913671	0.0106133	0.0149784	0.00589419	-0.00474579	0.00340961	0.028215	0.0368884	0.0382077
		f	11	-0.0317615	-0.0389075	-0.0348119	-0.0346204	-0.029875	-0.032073	-0.0364357	-0.0386402	-0.0369029	-0.0472264	-0.0383214	-0.0381606	-0.0375016	-0.0298992	-0.0276718	-0.0426561	-0.0412317	-0.048976	-0.0608804	-0.0546007	-0.0171248	-0.0188682	-0.0257053	-0.0209939	-0.0156354	-0.0266704	-0.0312529	-0.0368982	-0.0394193	-0.0344713	-0.00414037	0.00731228	0.0291225	0.0234394	0.00553086	-0.00493454	-0.00264067	0.025075	0.0737094	0.041229	-0.00999036	-0.00236872	0.012303	0.00233761	-0.014632	-0.0152931
		m	12	-0.0224476	-0.00826014	0.0119501	0.0172638	0.00987795	0.00691663	0.00825517	0.0107676	0.0132102	0.0046227	-0.0215967	-0.0126594	-0.0309883	-0.0395376	-0.0357523	-0.0273324	-0.0232097	-0.0259981	-0.0159027	-0.00853682	-0.0216341	-0.017103	-0.0351756	-0.045472	-0.0427673	-0.0329536	-0.0246094	-0.0230056	-0.0109406	-0.000298765	0.00601383	0.0440666	0.0871254	0.103307	0.0753535	0.0487619	0.0471163	0.0711154	0.0762333	0.0429362	-0.0121218	0.0143142	0.0491611	0.079248	0.0697132	0.0594111
		f	13	0.00401245	-0.00146673	0.0129888	-0.000648326	-0.00519628	-0.0155576	-0.0224223	-0.0062299	6.47692e-05	-0.00631517	0.0102	-0.0120978	-0.0220585	-0.0152698	-0.0146021	-0.0104905	-0.0175448	-0.0385589	-0.0262592	-0.0104604	0.000895586	-0.00580891	-0.0274182	-0.0242652	-0.0239846	-0.0209121	-0.0221617	-0.035549	-0.0315403	-0.0181378	-0.00586119	0.0341404	0.0722014	0.0372718	0.00218028	-0.0128027	-0.00771455	0.0306323	0.00875231	-0.0133579	-0.00570916	0.0143614	0.0332723	0.0196047	0.00560911	-0.00866306
		f	14	-0.02633	-0.0323946	-0.0352486	-0.0387516	-0.0453331	-0.0386925	-0.0306595	-0.0275037	-0.0224014	-0.0185268	-0.0412152	-0.036584	-0.0460069	-0.0532085	-0.0599104	-0.0529207	-0.0474227	-0.0449846	-0.0448078	-0.0316262	-0.0285392	-0.0246195	-0.035978	-0.0475224	-0.0548102	-0.0510582	-0.0443649	-0.0370227	-0.029859	-0.0195615	0.00479296	0.010215	0.0372422	0.0447268	0.0344644	0.0288937	0.0224713	0.020994	0.0281661	0.0178498	-0.0245323	-0.0201391	0.00600274	0.00677777	-0.00456268	-0.00906265
		m	15	0.00632569	-0.0160436	-0.00848725	-0.00362902	0.000232321	-0.0249099	-0.0316456	-0.0350267	-0.00714347	0.00218318	0.00315107	-0.0048915	-0.0042103	-0.010105	-0.00716551	-0.0229604	-0.0317227	-0.0397725	-0.0157825	-0.00692109	8.62607e-05	-0.0139071	-0.0138952	-0.00777008	-0.00369497	-0.0209841	-0.0328373	-0.0325023	-0.0121526	-0.000897579	0.0209672	-0.00410855	0.0322416	0.0703346	0.0868671	0.0455663	0.0128255	0.0107746	0.0423242	0.0347237	0.0128226	-0.00961319	0.0092847	0.0248904	0.0278137	0.0020911
		f	16	-0.0181632	-0.0307174	-0.048124	-0.0474445	-0.0321736	-0.0293706	-0.0299544	-0.0190794	-0.0046528	-0.00543782	-0.0272149	-0.0306959	-0.0385483	-0.04199	-0.040452	-0.027611	-0.0295228	-0.0326923	-0.0256993	-0.0284087	-0.00842564	-0.0274723	-0.0437427	-0.0503214	-0.0458427	-0.0348587	-0.0278045	-0.0199507	-0.00880788	-0.00174048	-0.00376705	0.0010078	0.0443013	0.0812754	0.0717687	0.0390556	-0.000561077	0.0215341	0.0419024	0.00615845	-0.0109629	-0.0210547	-0.00648491	0.0195199	0.0239015	0.00675137
		f	17	-0.0353507	-0.0383258	-0.055995	-0.0722585	-0.06835	-0.0564177	-0.050696	-0.0555526	-0.0503684	-0.0406675	-0.0447469	-0.0471473	-0.0751672	-0.0874913	-0.072126	-0.0571805	-0.0470925	-0.0601825	-0.0664173	-0.0497979	-0.0352658	-0.0367176	-0.0537089	-0.0690531	-0.0672415	-0.0496391	-0.0431682	-0.0462313	-0.0472897	-0.0416389	0.0367986	0.0349404	0.0452213	0.0503661	0.0354201	0.00844916	-0.00573542	0.00087445	0.0168674	0.00954706	0.0138272	0.0128419	0.024553	0.0256843	-0.000946754	-0.00812812
[truncated: 114 more columns]

## Sheet: Supplementary Figure 5
panel a
	sex	subject
predictor			operation	operation	operation	operation	operation	operation	operation	operation	operation	operation	operation	operation	operation	operation	operation	operation	operation	operation	operation	operation	operation	operation	operation	operation	operation	operation	operation	operation	operation	operation	operation	operation	operand	operand	operand	operand	operand	operand	operand	operand	operand	operand	operand	operand	operand	operand	operand
time window			middle	middle	middle	middle	middle	middle	middle	middle	middle	middle	middle	middle	middle	middle	middle	middle	late	late	late	late	late	late	late	late	late	late	late	late	late	late	late	late	middle	middle	middle	middle	middle	middle	middle	middle	middle	middle	middle	middle	middle	middle	middle
ROI			IPS1	MIP	LIPv	VIP	IP0	IP1	IP2	LIPd	PGp	PGs	PGi	PFm	7AL	7PC	AIP	PFt	IPS1	MIP	LIPv	VIP	IP0	IP1	IP2	LIPd	PGp	PGs	PGi	PFm	7AL	7PC	AIP	PFt	IPS1	MIP	LIPv	VIP	IP0	IP1	IP2	LIPd	PGp	PGs	PGi	PFm	7AL	7PC	AIP
	f	1	0.005552	0.214147	0.110926	-0.054657	0.094822	0.128155	0.064678	0.158145	-0.001417	0.109961	-0.030441	0.345445	0.166135	0.055858	-0.234707	0.122666	0.121161	-0.002786	-0.000676	0.250645	-0.039653	0.070975	0.241644	0.07894	0.095612	-0.060322	0.115563	0.028374	0.260656	0.043662	-0.11002	-0.180147	0.052766	0.289943	-0.104631	0.193293	0.202257	0.115362	0.136779	0.061209	0.135534	-0.05724	-0.019317	0.407906	-0.051329	0.392009	0.444178
	f	2	-0.039768	-0.062997	-0.015171	0.18461	0.116373	0.014246	0.170909	-0.134157	0.01909	0.087279	0.0885	0.035047	-0.11209	0.005459	-0.100037	0.485643	0.183295	-0.098231	-0.228378	0.218954	-0.05049	0.234037	0.140504	0.043528	0.006082	0.034383	0.084954	0.055412	0.002281	-0.018611	0.045191	-0.137329	0.261925	0.440525	-0.137916	-0.047187	0.11848	-0.036384	0.095229	0.208991	0.02651	-0.010586	0.220962	-0.101086	0.080929	0.163914	0.116479
	m	3	0.273308	-0.062522	0.313881	0.65869	0.032351	0.147229	-0.052893	0.190671	-0.072994	-0.014736	-0.034162	0.16779	-0.179003	-0.09195	-0.070131	-0.050145	0.034448	0.066986	-0.059566	0.515277	-0.020846	0.037297	-0.339259	0.012059	-0.128721	0.124081	0.150189	0.114344	-0.003589	-0.153098	0.031327	-0.217793	0.180251	0.157511	0.033068	-0.026635	0.284165	0.540131	-0.143926	-0.332131	0.016134	-0.157274	-0.026631	0.144463	0.07286	-0.231361	-0.181785
	m	4	-0.071147	-0.115235	0.229068	-0.108204	0.146111	-0.138787	0.335469	0.631808	-0.256625	-0.162096	-0.008124	0.046383	0.082358	0.113436	-0.08994	0.116067	-0.006937	0.078734	0.350186	-0.061619	0.078446	0.148595	0.143506	0.518081	0.00449	-0.037116	0.069658	0.294308	0.172917	-0.048131	0.134595	0.208619	0.13671	0.115519	0.048753	0.180415	-0.086758	0.131277	0.182016	0.102249	0.287759	0.160127	0.185715	0.005791	0.078779	0.183065	0.056381
	m	5	0.124173	0.185111	0.160073	-0.074124	-0.04563	0.006278	0.111585	-0.042536	0.123947	0.310067	0.472589	0.112127	0.204635	0.001475	-0.000913	-0.020867	-0.097425	0.429739	-0.100899	-0.055145	0.261557	-0.159448	0.112361	0.038427	-0.174906	0.13835	-0.007586	0.170453	0.051572	-0.019627	-0.10396	0.184667	-0.063872	-0.016212	0.244647	-0.071284	-0.108466	0.305159	-0.05861	-0.027407	0.351472	-0.254365	0.1652	0.156768	0.541803	0.020016	-0.129501
	m	6	-0.005194	0.10705	-0.016565	-0.161702	0.492104	-0.140978	-0.090723	0.389892	-0.136786	0.048445	0.047253	0.104373	0.021197	0.000344	0.228498	0.078249	-0.009136	-0.034738	0.198565	-0.089309	-0.164918	0.404793	-0.146859	-0.009905	0.266621	-0.086059	0.092525	0.269636	-0.165964	0.179884	-0.012029	0.255736	0.079798	-0.099921	-0.195731	0.167369	0.007693	0.087635	0.207066	-0.242389	-0.058032	0.257563	-0.050135	0.305793	0.25542	-0.194768	0.184656
	f	7	0.059272	0.678963	0.261715	-0.186377	-0.122775	0.157601	0.110653	0.135319	-0.063115	-0.137342	-0.029944	0.485484	-0.08188	0.196409	0.318513	-0.145548	0.299899	0.037742	0.701164	0.274414	-0.080898	-0.125037	0.160805	0.110983	-0.26143	-0.000739	-0.194713	0.230729	0.077641	-0.229731	0.172181	0.084796	-0.134839	0.301024	-0.117559	0.542188	-0.187628	-0.126399	-0.192277	0.150697	-0.177567	-0.034543	0.25841	-0.384389	0.020556	0.047147	-0.047293
	m	8	-0.091126	0.09364	-0.127389	0.180409	-0.300613	0.412201	0.09248	-0.177748	-0.010528	0.055464	0.179617	0.015645	0.370186	-0.287281	-0.057304	0.189409	-0.068043	0.05428	0.487329	-0.230836	0.327734	-0.139633	0.534451	0.192443	-0.218514	0.077556	0.217706	0.149752	0.014029	0.092756	-0.19092	-0.184038	0.217818	0.064846	0.21757	-0.064297	0.24331	0.08657	-0.11225	0.377858	0.176362	-0.121371	0.172148	0.07344	0.029733	0.04369	0.086091
	f	8	-0.139468	-0.065608	0.345094	-0.061701	0.07757	0.335828	-0.09394	0.112374	0.111574	0.885176	0.4396	0.044644	-0.105695	0.252753	0.030195	0.050676	0.269386	-0.106402	-0.15473	0.152667	-0.087031	0.213657	0.431903	-0.018425	0.106068	0.200518	0.700215	0.249951	0.042394	0.215413	-0.002917	-0.052634	0.067235	0.051919	-0.06349	-0.0858	0.041327	0.041175	0.107844	-0.121673	0.1163	-0.01863	-0.186561	0.071207	-0.044838	-0.207182	-0.228459
	m	10	0.04966	0.092253	0.138369	0.016519	0.007604	-0.041632	-0.059759	-0.035163	-0.051122	-0.134155	-0.061765	-0.051785	-0.15474	0.040439	0.055237	-0.019364	-0.132831	0.092725	0.111474	0.061667	-0.011923	-0.030207	-0.09539	-0.066536	-0.088163	-0.088159	-0.17836	0.024999	0.0866	-0.195031	0.028067	-0.170787	-0.039072	-0.166764	-0.0028	-0.028566	0.121629	-0.008021	0.008648	-0.003755	-0.03627	0.065904	0.069792	-0.178331	0.097257	-0.041021	-0.154524
	f	11	0.168974	-0.017242	0.024799	-0.133564	-0.119294	-0.019578	0.202022	0.000755	-0.081684	-0.136377	0.163071	-0.052998	-0.110088	0.08576	0.031217	-0.045595	-0.245935	0.11642	0.034874	0.129457	-0.154276	-0.012272	0.009417	0.165971	0.040207	0.001583	-0.113025	0.063228	-0.026163	-0.056555	0.148094	0.012649	-0.079964	-0.079512	0.132388	0.026259	-0.019911	-0.103137	-0.039316	-0.012188	-0.060174	-0.02041	0.015113	-0.111978	-0.050131	-0.006829	0.051251
	m	12	0.11991	-0.091858	-0.002247	-0.194693	0.109083	-0.018046	-0.174922	-0.165939	-0.163601	-0.031722	0.062893	0.246988	0.139514	0.068071	-0.10374	0.028805	-0.074051	0.044148	-0.103393	0.003418	-0.178564	0.090406	0.069727	-0.295748	-0.062257	-0.196504	-0.071828	0.059608	-0.031829	0.001669	-0.10788	-0.064511	0.055167	-0.117385	0.013436	-0.109314	-0.042799	-0.207332	0.155247	0.158689	0.021985	-0.039364	-0.118364	-0.038089	0.209365	0.03606	0.060249
	f	13	-0.097605	-0.102955	-0.064048	-0.065217	-0.103106	-0.035985	-0.051319	-0.245415	0.096824	0.049478	-0.041449	-0.119865	0.07215	-0.022196	0.28086	0.005587	0.000761	-0.057146	0.035614	-0.03745	-0.088222	-0.042624	0.036613	-0.018715	-0.184674	0.120286	0.030102	-0.09882	-0.141408	-0.057525	0.18172	0.237266	0.031239	0.141437	-0.098472	0.098311	-0.096143	-0.070098	0.002501	-0.081951	0.013982	-0.201663	0.175023	-0.029204	-0.225626	-0.092503	-0.104376
	f	14	0.311382	0.141293	-0.100949	-0.027497	0.351644	0.09042	0.087617	0.048542	0.072968	0.09053	-0.114599	0.206709	0.031819	-0.074774	-0.064083	-0.010355	0.148511	0.250645	0.049508	-0.125803	0.108619	0.487506	0.01106	-0.006297	-0.092885	0.105633	0.039282	-0.139702	0.070381	0.092756	0.052494	-0.009231	0.01118	0.095969	0.558479	0.130002	-0.05797	0.218526	0.589384	0.095803	0.038074	-0.053525	0.039087	-0.014104	-0.131113	-0.150087	0.15411
	m	15	-0.018828	0.05288	0.0827	0.202341	0.427745	0.035961	-0.071407	0.024518	0.399875	0.024252	0.027069	0.188067	0.074544	-0.007329	-0.044933	0.151448	0.036214	0.105781	0.089101	0.113386	0.10059	0.259856	0.043016	-0.078855	-0.120442	0.452977	0.042108	0.001968	0.002864	0.089341	0.099654	-0.09446	-0.009545	0.067425	0.066333	0.034637	0.126879	0.171432	0.557982	0.016828	-0.107972	-0.024845	0.240619	0.076706	-0.038318	-0.075514	0.001725
	f	16	0.066934	-0.061208	0.22869	-0.026088	0.067638	-0.007631	0.061037	0.125253	0.313517	-0.007207	-0.071185	0.160529	0.28925	0.006126	0.04204	0.044051	0.006076	-0.089826	0.009452	-0.021078	0.002615	0.069262	0.016659	0.103823	-0.006919	0.194738	-0.047793	0.053707	0.203947	0.312205	-0.082784	0.116255	-0.06455	0.000431	-0.073425	-0.021671	-0.045794	0.035228	0.338539	0.101126	0.129976	0.183604	0.15742	-0.051038	-0.016393	-0.010097	0.389667
	f	17	-0.170175	0.641968	-0.084323	-0.007502	0.084208	-0.115471	-0.083907	0.064924	-0.030596	-0.117976	0.012947	0.182349	-0.154072	0.07027	-0.086622	0.231011	0.324476	0.00127	0.155037	-0.069169	0.060759	0.032779	-0.150493	-0.008815	0.106655	0.091992	-0.000665	0.132457	0.137658	0.011009	0.080119	-0.090097	-0.011202	0.474578	0.086033	0.254041	-0.036043	0.07884	0.025306	-0.101889	0.037861	0.102394	0.023459	-0.024265	0.114886	0.080305	0.689191
[truncated: 17 more columns]
